# Supplementary material for: A hybrid feature weighted attention based deep learning approach for an intrusion detection system using the random forest algorithm
Source: PLoS One. 2024 May 23;19(5):e0302294. doi: 10.1371/journal.pone.0302294 (PMC11115263; doi:10.1371/journal.pone.0302294)
Supplement: S1 File — UNSW-NB15 dataset can be downloaded from https://research.unsw.edu.au/projects/unsw-nb15-dataset. (ZIP) [file pone.0302294.s001.zip]

Archive with 1 entries (1 files):
- nsl-kddcup_5_class.csv
