# Supplementary material for: A hybrid feature weighted attention based deep learning approach for an intrusion detection system using the random forest algorithm
Source: PLoS One. 2024 May 23;19(5):e0302294. doi: 10.1371/journal.pone.0302294 (PMC11115263; doi:10.1371/journal.pone.0302294)
Supplement: S1 File — UNSW-NB15 dataset can be downloaded from https://research.unsw.edu.au/projects/unsw-nb15-dataset. (ZIP) [file pone.0302294.s001.zip › nsl-kddcup_5_class.csv]

duration	protocol_type	service	flag	src_bytes	dst_bytes	land	wrong_fragment	urgent	hot	num_failed_logins	logged_in	num_compromised	root_shell	su_attempted	num_root	num_file_creations	num_shells	num_access_files	num_outbound_cmds	is_host_login	is_guest_login	count	srv_count	serror_rate	srv_serror_rate	rerror_rate	srv_rerror_rate	same_srv_rate	diff_srv_rate	srv_diff_host_rate	dst_host_count	dst_host_srv_count	dst_host_same_srv_rate	dst_host_diff_srv_rate	dst_host_same_src_port_rate	dst_host_srv_diff_host_rate	dst_host_serror_rate	dst_host_srv_serror_rate	dst_host_rerror_rate	dst_host_srv_rerror_rate	result
0	1	22	9	181	5450	0	0	0	0	0	1	0	0	0	0	0	0	0	0	0	0	8	8	0	0	0	0	1	0	0	9	9	1	0	0.11	0	0	0	0	0	normal.
0	1	22	9	239	486	0	0	0	0	0	1	0	0	0	0	0	0	0	0	0	0	8	8	0	0	0	0	1	0	0	19	19	1	0	0.05	0	0	0	0	0	normal.
0	1	22	9	235	1337	0	0	0	0	0	1	0	0	0	0	0	0	0	0	0	0	8	8	0	0	0	0	1	0	0	29	29	1	0	0.03	0	0	0	0	0	normal.
0	1	22	9	219	1337	0	0	0	0	0	1	0	0	0	0	0	0	0	0	0	0	6	6	0	0	0	0	1	0	0	39	39	1	0	0.03	0	0	0	0	0	normal.
0	1	22	9	217	2032	0	0	0	0	0	1	0	0	0	0	0	0	0	0	0	0	6	6	0	0	0	0	1	0	0	49	49	1	0	0.02	0	0	0	0	0	normal.
0	1	22	9	217	2032	0	0	0	0	0	1	0	0	0	0	0	0	0	0	0	0	6	6	0	0	0	0	1	0	0	59	59	1	0	0.02	0	0	0	0	0	normal.
0	1	22	9	212	1940	0	0	0	0	0	1	0	0	0	0	0	0	0	0	0	0	1	2	0	0	0	0	1	0	1	1	69	1	0	1	0.04	0	0	0	0	normal.
0	1	22	9	159	4087	0	0	0	0	0	1	0	0	0	0	0	0	0	0	0	0	5	5	0	0	0	0	1	0	0	11	79	1	0	0.09	0.04	0	0	0	0	normal.
0	1	22	9	210	151	0	0	0	0	0	1	0	0	0	0	0	0	0	0	0	0	8	8	0	0	0	0	1	0	0	8	89	1	0	0.12	0.04	0	0	0	0	normal.
0	1	22	9	212	786	0	0	0	1	0	1	0	0	0	0	0	0	0	0	0	0	8	8	0	0	0	0	1	0	0	8	99	1	0	0.12	0.05	0	0	0	0	normal.
0	1	22	9	210	624	0	0	0	0	0	1	0	0	0	0	0	0	0	0	0	0	18	18	0	0	0	0	1	0	0	18	109	1	0	0.06	0.05	0	0	0	0	normal.
0	1	22	9	177	1985	0	0	0	0	0	1	0	0	0	0	0	0	0	0	0	0	1	1	0	0	0	0	1	0	0	28	119	1	0	0.04	0.04	0	0	0	0	normal.
0	1	22	9	222	773	0	0	0	0	0	1	0	0	0	0	0	0	0	0	0	0	11	11	0	0	0	0	1	0	0	38	129	1	0	0.03	0.04	0	0	0	0	normal.
0	1	22	9	256	1169	0	0	0	0	0	1	0	0	0	0	0	0	0	0	0	0	4	4	0	0	0	0	1	0	0	4	139	1	0	0.25	0.04	0	0	0	0	normal.
0	1	22	9	241	259	0	0	0	0	0	1	0	0	0	0	0	0	0	0	0	0	1	1	0	0	0	0	1	0	0	14	149	1	0	0.07	0.04	0	0	0	0	normal.
0	1	22	9	260	1837	0	0	0	0	0	1	0	0	0	0	0	0	0	0	0	0	11	11	0	0	0	0	1	0	0	24	159	1	0	0.04	0.04	0	0	0	0	normal.
0	1	22	9	241	261	0	0	0	0	0	1	0	0	0	0	0	0	0	0	0	0	2	2	0	0	0	0	1	0	0	34	169	1	0	0.03	0.04	0	0	0	0	normal.
0	1	22	9	257	818	0	0	0	0	0	1	0	0	0	0	0	0	0	0	0	0	12	12	0	0	0	0	1	0	0	44	179	1	0	0.02	0.03	0	0	0	0	normal.
0	1	22	9	233	255	0	0	0	0	0	1	0	0	0	0	0	0	0	0	0	0	2	8	0	0	0	0	1	0	0.25	54	189	1	0	0.02	0.03	0	0	0	0	normal.
0	1	22	9	233	504	0	0	0	0	0	1	0	0	0	0	0	0	0	0	0	0	7	7	0	0	0	0	1	0	0	64	199	1	0	0.02	0.03	0	0	0	0	normal.
0	1	22	9	256	1273	0	0	0	0	0	1	0	0	0	0	0	0	0	0	0	0	17	17	0	0	0	0	1	0	0	74	209	1	0	0.01	0.03	0	0	0	0	normal.
0	1	22	9	234	255	0	0	0	0	0	1	0	0	0	0	0	0	0	0	0	0	5	5	0	0	0	0	1	0	0	84	219	1	0	0.01	0.03	0	0	0	0	normal.
0	1	22	9	241	259	0	0	0	0	0	1	0	0	0	0	0	0	0	0	0	0	12	12	0	0	0	0	1	0	0	94	229	1	0	0.01	0.03	0	0	0	0	normal.
0	1	22	9	239	968	0	0	0	0	0	1	0	0	0	0	0	0	0	0	0	0	3	3	0	0	0	0	1	0	0	3	239	1	0	0.33	0.03	0	0	0	0	normal.
0	1	22	9	245	1919	0	0	0	0	0	1	0	0	0	0	0	0	0	0	0	0	13	13	0	0	0	0	1	0	0	13	249	1	0	0.08	0.03	0	0	0	0	normal.
0	1	22	9	248	2129	0	0	0	0	0	1	0	0	0	0	0	0	0	0	0	0	23	23	0	0	0	0	1	0	0	23	255	1	0	0.04	0.03	0	0	0	0	normal.
0	1	22	9	354	1752	0	0	0	0	0	1	0	0	0	0	0	0	0	0	0	0	2	2	0	0	0	0	1	0	0	5	255	1	0	0.2	0.04	0	0	0	0	normal.
0	1	22	9	193	3991	0	0	0	0	0	1	0	0	0	0	0	0	0	0	0	0	1	1	0	0	0	0	1	0	0	1	255	1	0	1	0.05	0	0	0	0	normal.
0	1	22	9	214	14959	0	0	0	0	0	1	0	0	0	0	0	0	0	0	0	0	6	6	0	0	0	0	1	0	0	11	255	1	0	0.09	0.05	0	0	0	0	normal.
0	1	22	9	212	1309	0	0	0	0	0	1	0	0	0	0	0	0	0	0	0	0	2	10	0	0	0	0	1	0	0.2	21	255	1	0	0.05	0.05	0	0	0	0	normal.
0	1	22	9	215	3670	0	0	0	0	0	1	0	0	0	0	0	0	0	0	0	0	3	3	0	0	0	0	1	0	0	31	255	1	0	0.03	0.05	0	0	0	0	normal.
0	1	22	9	217	18434	0	0	0	0	0	1	0	0	0	0	0	0	0	0	0	0	2	2	0	0	0	0	1	0	0	41	255	1	0	0.02	0.05	0	0	0	0	normal.
0	1	22	9	205	424	0	0	0	0	0	1	0	0	0	0	0	0	0	0	0	0	2	25	0	0	0	0	1	0	0.12	2	255	1	0	0.5	0.05	0	0	0	0	normal.
0	1	22	9	155	424	0	0	0	0	0	1	0	0	0	0	0	0	0	0	0	0	3	13	0	0	0	0	1	0	0.15	12	255	1	0	0.08	0.05	0	0	0	0	normal.
0	1	22	9	202	424	0	0	0	0	0	1	0	0	0	0	0	0	0	0	0	0	3	3	0	0	0	0	1	0	0	22	255	1	0	0.05	0.05	0	0	0	0	normal.
0	1	22	9	235	6627	0	0	0	0	0	1	0	0	0	0	0	0	0	0	0	0	1	1	0	0	0	0	1	0	0	32	255	1	0	0.03	0.05	0	0	0	0	normal.
0	1	22	9	259	3917	0	0	0	0	0	1	0	0	0	0	0	0	0	0	0	0	1	1	0	0	0	0	1	0	0	42	255	1	0	0.02	0.05	0	0	0	0	normal.
0	1	22	9	301	2653	0	0	0	0	0	1	0	0	0	0	0	0	0	0	0	0	2	2	0	0	0	0	1	0	0	52	255	1	0	0.02	0.05	0	0	0	0	normal.
0	1	22	9	322	424	0	0	0	0	0	1	0	0	0	0	0	0	0	0	0	0	2	2	0	0	0	0	1	0	0	62	255	1	0	0.02	0.05	0	0	0	0	normal.
0	1	22	9	370	520	0	0	0	0	0	1	0	0	0	0	0	0	0	0	0	0	3	3	0	0	0	0	1	0	0	72	255	1	0	0.01	0.04	0	0	0	0	normal.
0	1	22	9	370	520	0	0	0	0	0	1	0	0	0	0	0	0	0	0	0	0	3	3	0	0	0	0	1	0	0	82	255	1	0	0.01	0.04	0	0	0	0	normal.
0	1	22	9	172	5884	0	0	0	0	0	1	0	0	0	0	0	0	0	0	0	0	6	6	0	0	0	0	1	0	0	10	255	1	0	0.1	0.05	0	0	0	0	normal.
0	1	22	9	264	16123	0	0	0	0	0	1	0	0	0	0	0	0	0	0	0	0	2	13	0	0	0	0	1	0	0.23	20	255	1	0	0.05	0.05	0	0	0	0	normal.
0	1	22	9	255	1948	0	0	0	0	0	1	0	0	0	0	0	0	0	0	0	0	4	14	0	0	0	0	1	0	0.14	30	255	1	0	0.03	0.05	0	0	0	0	normal.
0	1	22	9	274	19790	0	0	0	0	0	1	0	0	0	0	0	0	0	0	0	0	6	6	0	0	0	0	1	0	0	40	255	1	0	0.03	0.05	0	0	0	0	normal.
0	1	22	9	313	293	0	0	0	0	0	1	0	0	0	0	0	0	0	0	0	0	3	3	0	0	0	0	1	0	0	3	255	1	0	0.33	0.05	0	0	0	0	normal.
0	1	22	9	145	4466	0	0	0	0	0	1	0	0	0	0	0	0	0	0	0	0	4	4	0	0	0	0	1	0	0	13	255	1	0	0.08	0.05	0	0	0	0	normal.
0	1	22	9	290	460	0	0	0	0	0	1	0	0	0	0	0	0	0	0	0	0	1	1	0	0	0	0	1	0	0	23	255	1	0	0.04	0.05	0	0	0	0	normal.
0	1	22	9	309	17798	0	0	0	0	0	1	0	0	0	0	0	0	0	0	0	0	2	2	0	0	0	0	1	0	0	2	255	1	0	0.5	0.06	0	0	0	0	normal.
0	1	22	9	317	2075	0	0	0	0	0	1	0	0	0	0	0	0	0	0	0	0	4	4	0	0	0	0	1	0	0	8	255	1	0	0.12	0.06	0	0	0	0	normal.
0	1	22	9	300	42747	0	0	0	0	0	1	0	0	0	0	0	0	0	0	0	0	4	5	0	0	0	0	1	0	0.4	18	255	1	0	0.06	0.06	0	0	0	0	normal.
0	1	22	9	307	1377	0	0	0	0	0	1	0	0	0	0	0	0	0	0	0	0	8	8	0	0	0	0	1	0	0	8	255	1	0	0.12	0.06	0	0	0	0	normal.
0	1	22	9	309	1030	0	0	0	0	0	1	0	0	0	0	0	0	0	0	0	0	18	18	0	0	0	0	1	0	0	18	255	1	0	0.06	0.05	0	0	0	0	normal.
0	1	22	9	306	1030	0	0	0	0	0	1	0	0	0	0	0	0	0	0	0	0	28	28	0	0	0	0	1	0	0	28	255	1	0	0.04	0.04	0	0	0	0	normal.
0	1	22	9	237	1691	0	0	0	0	0	1	0	0	0	0	0	0	0	0	0	0	10	10	0	0	0	0	1	0	0	10	255	1	0	0.1	0.05	0	0	0	0	normal.
0	1	22	9	237	2964	0	0	0	0	0	1	0	0	0	0	0	0	0	0	0	0	7	7	0	0	0	0	1	0	0	20	255	1	0	0.05	0.05	0	0	0	0	normal.
0	1	22	9	239	1691	0	0	0	0	0	1	0	0	0	0	0	0	0	0	0	0	4	4	0	0	0	0	1	0	0	30	255	1	0	0.03	0.05	0	0	0	0	normal.
0	1	22	9	160	170	0	0	0	0	0	1	0	0	0	0	0	0	0	0	0	0	1	1	0	0	0	0	1	0	0	1	255	1	0	1	0.05	0	0	0	0	normal.
0	1	22	9	231	2281	0	0	0	0	0	1	0	0	0	0	0	0	0	0	0	0	9	10	0	0	0	0	1	0	0.2	11	255	1	0	0.09	0.04	0	0	0	0	normal.
0	1	22	9	227	1247	0	0	0	0	0	1	0	0	0	0	0	0	0	0	0	0	19	20	0	0	0	0	1	0	0.1	21	255	1	0	0.05	0.04	0	0	0	0	normal.
0	1	22	9	232	8766	0	0	0	0	0	1	0	0	0	0	0	0	0	0	0	0	10	10	0	0	0	0	1	0	0	31	255	1	0	0.03	0.04	0	0	0	0	normal.
0	1	22	9	233	3609	0	0	0	0	0	1	0	0	0	0	0	0	0	0	0	0	6	6	0	0	0	0	1	0	0	41	255	1	0	0.02	0.04	0	0	0	0	normal.
0	1	22	9	236	468	0	0	0	0	0	1	0	0	0	0	0	0	0	0	0	0	16	17	0	0	0	0	1	0	0.12	51	255	1	0	0.02	0.04	0	0	0	0	normal.
0	1	22	9	322	8766	0	0	0	0	0	1	0	0	0	0	0	0	0	0	0	0	7	7	0	0	0	0	1	0	0	61	255	1	0	0.02	0.04	0	0	0	0	normal.
0	1	22	9	327	2112	0	0	0	0	0	1	0	0	0	0	0	0	0	0	0	0	17	17	0	0	0	0	1	0	0	71	255	1	0	0.01	0.04	0	0	0	0	normal.
0	1	22	9	225	2063	0	0	0	0	0	1	0	0	0	0	0	0	0	0	0	0	8	8	0	0	0	0	1	0	0	81	255	1	0	0.01	0.04	0	0	0	0	normal.
0	1	22	9	224	1658	0	0	0	0	0	1	0	0	0	0	0	0	0	0	0	0	18	18	0	0	0	0	1	0	0	91	255	1	0	0.01	0.04	0	0	0	0	normal.
0	1	22	9	224	3609	0	0	0	0	0	1	0	0	0	0	0	0	0	0	0	0	9	10	0	0	0	0	1	0	0.2	101	255	1	0	0.02	0.04	0	0	0	0	normal.
0	1	22	9	230	2118	0	0	0	0	0	1	0	0	0	0	0	0	0	0	0	0	19	20	0	0	0	0	1	0	0.1	111	255	1	0	0.02	0.04	0	0	0	0	normal.
0	1	22	9	239	304	0	0	0	0	0	1	0	0	0	0	0	0	0	0	0	0	10	20	0	0	0	0	1	0	0.2	121	255	1	0	0.01	0.04	0	0	0	0	normal.
0	1	22	9	240	2164	0	0	0	0	0	1	0	0	0	0	0	0	0	0	0	0	6	34	0	0	0	0	1	0	0.06	131	255	1	0	0.01	0.03	0	0	0	0	normal.
0	1	22	9	237	2112	0	0	0	0	0	1	0	0	0	0	0	0	0	0	0	0	16	33	0	0	0	0	1	0	0.06	141	255	1	0	0.01	0.03	0	0	0	0	normal.
0	1	22	9	229	304	0	0	0	0	0	1	0	0	0	0	0	0	0	0	0	0	7	7	0	0	0	0	1	0	0	151	255	1	0	0.01	0.03	0	0	0	0	normal.
0	1	22	9	164	4460	0	0	0	0	0	1	0	0	0	0	0	0	0	0	0	0	17	18	0	0	0	0	1	0	0.11	161	255	1	0	0.01	0.02	0	0	0	0	normal.
0	1	22	9	242	2118	0	0	0	0	0	1	0	0	0	0	0	0	0	0	0	0	27	28	0	0	0	0	1	0	0.07	171	255	1	0	0.01	0.02	0	0	0	0	normal.
0	1	22	9	238	296	0	0	0	0	0	1	0	0	0	0	0	0	0	0	0	0	4	10	0	0	0	0	1	0	0.2	181	255	1	0	0.01	0.02	0	0	0	0	normal.
0	1	22	9	238	2112	0	0	0	0	0	1	0	0	0	0	0	0	0	0	0	0	14	20	0	0	0	0	1	0	0.1	191	255	1	0	0.01	0.01	0	0	0	0	normal.
0	1	22	9	208	2000	0	0	0	0	0	1	0	0	0	0	0	0	0	0	0	0	5	19	0	0	0	0	1	0	0.16	201	255	1	0	0	0.01	0	0	0	0	normal.
0	1	22	9	213	2164	0	0	0	0	0	1	0	0	0	0	0	0	0	0	0	0	15	34	0	0	0	0	1	0	0.12	211	255	1	0	0	0.01	0	0	0	0	normal.
0	1	22	9	297	2000	0	0	0	0	0	1	0	0	0	0	0	0	0	0	0	0	6	6	0	0	0	0	1	0	0	221	255	1	0	0	0.01	0	0	0	0	normal.
0	1	22	9	302	2164	0	0	0	0	0	1	0	0	0	0	0	0	0	0	0	0	16	16	0	0	0	0	1	0	0	231	255	1	0	0	0.01	0	0	0	0	normal.
0	1	22	9	310	2195	0	0	0	0	0	1	0	0	0	0	0	0	0	0	0	0	7	7	0	0	0	0	1	0	0	241	255	1	0	0	0.01	0	0	0	0	normal.
0	1	22	9	314	2298	0	0	0	0	0	1	0	0	0	0	0	0	0	0	0	0	3	9	0	0	0	0	1	0	0.22	251	255	1	0	0	0.01	0	0	0	0	normal.
0	1	22	9	309	296	0	0	0	0	0	1	0	0	0	0	0	0	0	0	0	0	13	19	0	0	0	0	1	0	0.11	255	255	1	0	0	0	0	0	0	0	normal.
0	1	22	9	307	468	0	0	0	0	0	1	0	0	0	0	0	0	0	0	0	0	9	14	0	0	0	0	1	0	0.14	255	255	1	0	0	0	0	0	0	0	normal.
0	1	22	9	310	304	0	0	0	0	0	1	0	0	0	0	0	0	0	0	0	0	5	5	0	0	0	0	1	0	0	255	255	1	0	0	0	0	0	0	0	normal.
0	1	22	9	187	4460	0	0	0	0	0	1	0	0	0	0	0	0	0	0	0	0	1	1	0	0	0	0	1	0	0	255	255	1	0	0	0	0	0	0	0	normal.
0	1	22	9	201	3421	0	0	0	0	0	1	0	0	0	0	0	0	0	0	0	0	11	11	0	0	0	0	1	0	0	255	255	1	0	0	0	0	0	0	0	normal.
0	1	22	9	155	2026	0	0	0	0	0	1	0	0	0	0	0	0	0	0	0	0	2	2	0	0	0	0	1	0	0	255	255	1	0	0	0	0	0	0	0	normal.
0	1	22	9	222	1981	0	0	0	0	0	1	0	0	0	0	0	0	0	0	0	0	12	12	0	0	0	0	1	0	0	255	255	1	0	0	0	0	0	0	0	normal.
0	1	22	9	219	2000	0	0	0	0	0	1	0	0	0	0	0	0	0	0	0	0	8	8	0	0	0	0	1	0	0	255	255	1	0	0	0	0	0	0	0	normal.
0	1	22	9	220	304	0	0	0	0	0	1	0	0	0	0	0	0	0	0	0	0	4	7	0	0	0	0	1	0	0.29	255	255	1	0	0	0	0	0	0	0	normal.
0	1	22	9	230	2395	0	0	0	0	0	1	0	0	0	0	0	0	0	0	0	0	14	18	0	0	0	0	1	0	0.11	255	255	1	0	0	0	0	0	0	0	normal.
0	1	22	9	221	2112	0	0	0	0	0	1	0	0	0	0	0	0	0	0	0	0	10	10	0	0	0	0	1	0	0	255	255	1	0	0	0	0	0	0	0	normal.
0	1	22	9	329	1735	0	0	0	0	0	1	0	0	0	0	0	0	0	0	0	0	2	11	0	0	0	0	1	0	0.18	2	255	1	0	0.5	0.01	0	0	0	0	normal.
0	1	22	9	337	330	0	0	0	0	0	1	0	0	0	0	0	0	0	0	0	0	12	12	0	0	0	0	1	0	0	12	255	1	0	0.08	0.01	0	0	0	0	normal.
0	1	22	9	293	38125	0	0	0	0	0	1	0	0	0	0	0	0	0	0	0	0	22	22	0	0	0	0	1	0	0	22	255	1	0	0.05	0.01	0	0	0	0	normal.
0	1	22	9	171	280	0	0	0	0	0	1	0	0	0	0	0	0	0	0	0	0	1	26	0	0	0	0	1	0	0.08	6	255	1	0	0.17	0.02	0	0	0	0	normal.
0	1	22	9	178	1973	0	0	0	0	0	1	0	0	0	0	0	0	0	0	0	0	2	2	0	0	0	0	1	0	0	16	255	1	0	0.06	0.02	0	0	0	0	normal.
0	1	22	9	331	8415	0	0	0	0	0	1	0	0	0	0	0	0	0	0	0	0	2	2	0	0	0	0	1	0	0	26	255	1	0	0.04	0.02	0	0	0	0	normal.
0	1	22	9	314	308	0	0	0	0	0	1	0	0	0	0	0	0	0	0	0	0	4	23	0	0	0	0	1	0	0.09	4	255	1	0	0.25	0.03	0	0	0	0	normal.
0	1	22	9	330	13179	0	0	0	0	0	1	0	0	0	0	0	0	0	0	0	0	1	1	0	0	0	0	1	0	0	14	255	1	0	0.07	0.03	0	0	0	0	normal.
0	1	22	9	341	1473	0	0	0	0	0	1	0	0	0	0	0	0	0	0	0	0	7	7	0	0	0	0	1	0	0	24	255	1	0	0.04	0.03	0	0	0	0	normal.
0	1	22	9	302	3966	0	0	0	0	0	1	0	0	0	0	0	0	0	0	0	0	4	4	0	0	0	0	1	0	0	34	255	1	0	0.03	0.03	0	0	0	0	normal.
0	1	22	9	172	524	0	0	0	0	0	1	0	0	0	0	0	0	0	0	0	0	2	34	0	0	0	0	1	0	0.06	10	255	1	0	0.1	0.03	0	0	0	0	normal.
0	1	22	9	218	13340	0	0	0	0	0	1	0	0	0	0	0	0	0	0	0	0	2	2	0	0	0	0	1	0	0	2	255	1	0	0.5	0.04	0	0	0	0	normal.
0	1	22	9	223	384	0	0	0	0	0	1	0	0	0	0	0	0	0	0	0	0	5	5	0	0	0	0	1	0	0	5	255	1	0	0.2	0.04	0	0	0	0	normal.
0	1	22	9	232	1302	0	0	0	0	0	1	0	0	0	0	0	0	0	0	0	0	4	4	0	0	0	0	1	0	0	4	255	1	0	0.25	0.05	0	0	0	0	normal.
0	1	22	9	220	8970	0	0	0	0	0	1	0	0	0	0	0	0	0	0	0	0	14	14	0	0	0	0	1	0	0	14	255	1	0	0.07	0.05	0	0	0	0	normal.
0	1	22	9	228	2917	0	0	0	0	0	1	0	0	0	0	0	0	0	0	0	0	10	29	0	0	0	0	1	0	0.07	24	255	1	0	0.04	0.05	0	0	0	0	normal.
0	1	22	9	232	1302	0	0	0	0	0	1	0	0	0	0	0	0	0	0	0	0	4	4	0	0	0	0	1	0	0	34	255	1	0	0.03	0.05	0	0	0	0	normal.
0	1	22	9	229	4966	0	0	0	0	0	1	0	0	0	0	0	0	0	0	0	0	14	14	0	0	0	0	1	0	0	44	255	1	0	0.02	0.05	0	0	0	0	normal.
0	1	22	9	204	8970	0	0	0	0	0	1	0	0	0	0	0	0	0	0	0	0	10	10	0	0	0	0	1	0	0	54	255	1	0	0.02	0.05	0	0	0	0	normal.
0	1	22	9	212	4433	0	0	0	0	0	1	0	0	0	0	0	0	0	0	0	0	6	6	0	0	0	0	1	0	0	64	255	1	0	0.02	0.05	0	0	0	0	normal.
0	1	22	9	224	1302	0	0	0	0	0	1	0	0	0	0	0	0	0	0	0	0	2	2	0	0	0	0	1	0	0	74	255	1	0	0.01	0.05	0	0	0	0	normal.
0	1	22	9	215	1869	0	0	0	0	0	1	0	0	0	0	0	0	0	0	0	0	10	14	0	0	0	0	1	0	0.14	84	255	1	0	0.01	0.05	0	0	0	0	normal.
0	1	22	9	267	14496	0	0	0	0	0	1	0	0	0	0	0	0	0	0	0	0	3	8	0	0	0	0	1	0	0.25	3	255	1	0	0.33	0.06	0	0	0	0	normal.
0	1	22	9	284	43129	0	0	0	0	0	1	0	0	0	0	0	0	0	0	0	0	3	3	0	0	0	0	1	0	0	13	255	1	0	0.08	0.06	0	0	0	0	normal.
0	1	22	9	307	3727	0	0	0	0	0	1	0	0	0	0	0	0	0	0	0	0	6	6	0	0	0	0	1	0	0	23	255	1	0	0.04	0.06	0	0	0	0	normal.
0	1	22	9	212	43129	0	0	0	0	0	1	0	0	0	0	0	0	0	0	0	0	2	2	0	0	0	0	1	0	0	33	255	1	0	0.03	0.05	0	0	0	0	normal.
0	1	22	9	267	9317	0	0	0	0	0	1	0	0	0	0	0	0	0	0	0	0	2	2	0	0	0	0	1	0	0	43	255	1	0	0.02	0.05	0	0	0	0	normal.
0	1	22	9	156	4027	0	0	0	0	0	1	0	0	0	0	0	0	0	0	0	0	3	17	0	0	0	0	1	0	0.12	53	255	1	0	0.02	0.05	0	0	0	0	normal.
0	1	22	9	218	437	0	0	0	0	0	1	0	0	0	0	0	0	0	0	0	0	6	6	0	0	0	0	1	0	0	63	255	1	0	0.02	0.04	0	0	0	0	normal.
0	1	22	9	298	9442	0	0	0	0	0	1	0	0	0	0	0	0	0	0	0	0	4	4	0	0	0	0	1	0	0	73	255	1	0	0.01	0.04	0	0	0	0	normal.
0	1	22	9	257	4027	0	0	0	0	0	1	0	0	0	0	0	0	0	0	0	0	7	7	0	0	0	0	1	0	0	83	255	1	0	0.01	0.04	0	0	0	0	normal.
0	1	22	9	141	4027	0	0	0	0	0	1	0	0	0	0	0	0	0	0	0	0	1	1	0	0	0	0	1	0	0	93	255	1	0	0.01	0.04	0	0	0	0	normal.
0	1	22	9	213	261	0	0	0	0	0	1	0	0	0	0	0	0	0	0	0	0	1	1	0	0	0	0	1	0	0	103	255	1	0	0.01	0.04	0	0	0	0	normal.
0	1	22	9	284	43129	0	0	0	0	0	1	0	0	0	0	0	0	0	0	0	0	4	4	0	0	0	0	1	0	0	113	255	1	0	0.01	0.04	0	0	0	0	normal.
0	1	22	9	183	8654	0	0	0	0	0	1	0	0	0	0	0	0	0	0	0	0	4	4	0.25	0.25	0	0	1	0	0	123	255	1	0	0.01	0.04	0.01	0	0	0	normal.
0	1	22	9	191	3727	0	0	0	0	0	1	0	0	0	0	0	0	0	0	0	0	1	1	0	0	0	0	1	0	0	133	255	1	0	0.01	0.03	0.01	0	0	0	normal.
0	1	22	9	183	8654	0	0	0	0	0	1	0	0	0	0	0	0	0	0	0	0	4	4	0	0	0	0	1	0	0	143	255	1	0	0.01	0.03	0.01	0	0	0	normal.
0	1	22	9	207	6192	0	0	0	0	0	1	0	0	0	0	0	0	0	0	0	0	7	7	0	0	0	0	1	0	0	7	255	1	0	0.14	0.02	0	0	0	0	normal.
0	1	22	9	234	18000	0	0	0	0	0	1	0	0	0	0	0	0	0	0	0	0	3	3	0	0	0	0	1	0	0	17	255	1	0	0.06	0.02	0	0	0	0	normal.
0	1	22	9	297	5246	0	0	0	0	0	1	0	0	0	0	0	0	0	0	0	0	2	2	0	0	0	0	1	0	0	27	255	1	0	0.04	0.02	0	0	0	0	normal.
0	1	22	9	230	3512	0	0	0	0	0	1	0	0	0	0	0	0	0	0	0	0	3	3	0	0	0	0	1	0	0	3	255	1	0	0.33	0.02	0	0	0	0	normal.
0	1	22	9	288	1105	0	0	0	0	0	1	0	0	0	0	0	0	0	0	0	0	1	1	0	0	0	0	1	0	0	13	255	1	0	0.08	0.02	0	0	0	0	normal.
0	1	22	9	317	6333	0	0	0	0	0	1	0	0	0	0	0	0	0	0	0	0	8	8	0	0	0	0	1	0	0	23	255	1	0	0.04	0.02	0	0	0	0	normal.
0	1	22	9	342	11368	0	0	0	0	0	1	0	0	0	0	0	0	0	0	0	0	3	3	0	0	0	0	1	0	0	3	255	1	0	0.33	0.02	0	0	0	0	normal.
0	1	22	9	342	5401	0	0	0	0	0	1	0	0	0	0	0	0	0	0	0	0	13	13	0	0	0	0	1	0	0	13	255	1	0	0.08	0.02	0	0	0	0	normal.
0	1	22	9	339	10250	0	0	0	0	0	1	0	0	0	0	0	0	0	0	0	0	23	23	0	0	0	0	1	0	0	23	255	1	0	0.04	0.02	0	0	0	0	normal.
0	1	22	9	284	2810	0	0	0	0	0	1	0	0	0	0	0	0	0	0	0	0	1	1	0	0	0	0	1	0	0	1	255	1	0	1	0.04	0	0	0	0	normal.
0	1	22	9	208	471	0	0	0	0	0	1	0	0	0	0	0	0	0	0	0	0	8	8	0	0	0	0	1	0	0	8	255	1	0	0.12	0.04	0	0	0	0	normal.
0	1	22	9	198	471	0	0	0	0	0	1	0	0	0	0	0	0	0	0	0	0	3	6	0	0	0	0	1	0	0.33	18	255	1	0	0.06	0.03	0	0	0	0	normal.
0	1	22	9	208	15642	0	0	0	0	0	1	0	0	0	0	0	0	0	0	0	0	5	5	0	0	0	0	1	0	0	5	255	1	0	0.2	0.04	0	0	0	0	normal.
0	1	22	9	226	74301	0	0	0	0	0	1	0	0	0	0	0	0	0	0	0	0	4	4	0	0	0	0	1	0	0	15	255	1	0	0.07	0.04	0	0	0	0	normal.
0	1	22	9	284	2081	0	0	0	0	0	1	0	0	0	0	0	0	0	0	0	0	5	5	0	0	0	0	1	0	0	25	255	1	0	0.04	0.04	0	0	0	0	normal.
0	1	22	9	212	6107	0	0	0	0	0	1	0	0	0	0	0	0	0	0	0	0	7	7	0	0	0	0	1	0	0	35	255	1	0	0.03	0.04	0	0	0	0	normal.
0	1	22	9	198	2081	0	0	0	0	0	1	0	0	0	0	0	0	0	0	0	0	7	7	0	0	0	0	1	0	0	45	255	1	0	0.02	0.04	0	0	0	0	normal.
0	1	22	9	319	5036	0	0	0	0	0	1	0	0	0	0	0	0	0	0	0	0	1	1	0	0	0	0	1	0	0	1	255	1	0	1	0.04	0	0.01	0	0	normal.
0	1	22	9	285	25519	0	0	0	0	0	1	0	0	0	0	0	0	0	0	0	0	4	4	0	0	0	0	1	0	0	4	255	1	0	0.25	0.04	0	0.01	0	0	normal.
0	1	22	9	324	1875	0	0	0	0	0	1	0	0	0	0	0	0	0	0	0	0	2	2	0	0	0	0	1	0	0	14	255	1	0	0.07	0.04	0	0.01	0	0	normal.
0	1	22	9	322	1721	0	0	0	0	0	1	0	0	0	0	0	0	0	0	0	0	12	12	0	0	0	0	1	0	0	24	255	1	0	0.04	0.04	0	0.01	0	0	normal.
0	1	22	9	162	3253	0	0	0	0	0	1	0	0	0	0	0	0	0	0	0	0	1	1	0	0	0	0	1	0	0	34	255	1	0	0.03	0.04	0	0.01	0	0	normal.
0	1	22	9	233	1645	0	0	0	0	0	1	0	0	0	0	0	0	0	0	0	0	7	7	0	0	0	0	1	0	0	44	255	1	0	0.02	0.04	0	0.01	0	0	normal.
0	1	22	9	228	3798	0	0	0	0	0	1	0	0	0	0	0	0	0	0	0	0	2	2	0	0	0	0	1	0	0	54	255	1	0	0.02	0.04	0	0	0	0	normal.
0	1	22	9	233	1694	0	0	0	0	0	1	0	0	0	0	0	0	0	0	0	0	12	12	0	0	0	0	1	0	0	64	255	1	0	0.02	0.04	0	0	0	0	normal.
0	1	22	9	306	1721	0	0	0	0	0	1	0	0	0	0	0	0	0	0	0	0	5	5	0	0	0	0	1	0	0	74	255	1	0	0.01	0.04	0	0	0	0	normal.
0	1	22	9	285	25519	0	0	0	0	0	1	0	0	0	0	0	0	0	0	0	0	2	2	0	0	0	0	1	0	0	84	255	1	0	0.01	0.04	0	0	0	0	normal.
0	1	22	9	309	909	0	0	0	0	0	1	0	0	0	0	0	0	0	0	0	0	8	8	0	0	0	0	1	0	0	94	255	1	0	0.01	0.04	0	0	0	0	normal.
0	1	22	9	297	1645	0	0	0	0	0	1	0	0	0	0	0	0	0	0	0	0	3	3	0	0	0	0	1	0	0	104	255	1	0	0.01	0.04	0	0	0	0	normal.
0	1	22	9	295	1680	0	0	0	0	0	1	0	0	0	0	0	0	0	0	0	0	13	13	0	0	0	0	1	0	0	114	255	1	0	0.01	0.04	0	0	0	0	normal.
0	1	22	9	253	1680	0	0	0	0	0	1	0	0	0	0	0	0	0	0	0	0	2	5	0	0	0	0	1	0	0.4	124	255	1	0	0.01	0.04	0	0	0	0	normal.
0	1	22	9	257	1695	0	0	0	0	0	1	0	0	0	0	0	0	0	0	0	0	12	15	0	0	0	0	1	0	0.13	134	255	1	0	0.01	0.04	0	0	0	0	normal.
0	1	22	9	229	1484	0	0	0	0	0	1	0	0	0	0	0	0	0	0	0	0	1	1	0	0	0	0	1	0	0	144	255	1	0	0.01	0.03	0	0	0	0	normal.
0	1	22	9	234	1713	0	0	0	0	0	1	0	0	0	0	0	0	0	0	0	0	11	11	0	0	0	0	1	0	0	154	255	1	0	0.01	0.03	0	0	0	0	normal.
0	1	22	9	219	1651	0	0	0	0	0	1	0	0	0	0	0	0	0	0	0	0	4	6	0	0	0	0	1	0	0.33	164	255	1	0	0.01	0.03	0	0	0	0	normal.
0	1	22	9	212	24572	0	0	0	0	0	1	0	0	0	0	0	0	0	0	0	0	1	1	0	0	0	0	1	0	0	174	255	1	0	0.01	0.02	0	0	0	0	normal.
0	1	22	9	236	1680	0	0	0	0	0	1	0	0	0	0	0	0	0	0	0	0	3	3	0	0	0	0	1	0	0	184	255	1	0	0.01	0.02	0	0	0	0	normal.
0	1	22	9	234	1651	0	0	0	0	0	1	0	0	0	0	0	0	0	0	0	0	13	13	0	0	0	0	1	0	0	194	255	1	0	0.01	0.01	0	0	0	0	normal.
0	1	22	9	223	1719	0	0	0	0	0	1	0	0	0	0	0	0	0	0	0	0	10	10	0	0	0	0	1	0	0	204	255	1	0	0	0.01	0	0	0	0	normal.
0	1	22	9	232	1721	0	0	0	0	0	1	0	0	0	0	0	0	0	0	0	0	7	7	0	0	0	0	1	0	0	214	255	1	0	0	0.01	0	0	0	0	normal.
0	1	22	9	247	1680	0	0	0	0	0	1	0	0	0	0	0	0	0	0	0	0	2	2	0	0	0	0	1	0	0	224	255	1	0	0	0.01	0	0	0	0	normal.
0	1	22	9	246	1694	0	0	0	0	0	1	0	0	0	0	0	0	0	0	0	0	12	12	0	0	0	0	1	0	0	234	255	1	0	0	0.01	0	0	0	0	normal.
0	1	22	9	259	1108	0	0	0	0	0	1	0	0	0	0	0	0	0	0	0	0	9	9	0	0	0	0	1	0	0	244	255	1	0	0	0.01	0	0	0	0	normal.
0	1	22	9	163	3253	0	0	0	0	0	1	0	0	0	0	0	0	0	0	0	0	1	1	0	0	0	0	1	0	0	254	255	1	0	0	0.01	0	0	0	0	normal.
0	1	22	9	231	1718	0	0	0	0	0	1	0	0	0	0	0	0	0	0	0	0	7	7	0	0	0	0	1	0	0	255	255	1	0	0	0	0	0	0	0	normal.
0	1	22	9	212	24572	0	0	0	0	0	1	0	0	0	0	0	0	0	0	0	0	2	2	0	0	0	0	1	0	0	255	255	1	0	0	0	0	0	0	0	normal.
0	1	22	9	247	1719	0	0	0	0	0	1	0	0	0	0	0	0	0	0	0	0	8	8	0	0	0	0	1	0	0	255	255	1	0	0	0	0	0	0	0	normal.
0	1	22	9	334	1718	0	0	0	0	0	1	0	0	0	0	0	0	0	0	0	0	1	1	0	0	0	0	1	0	0	255	255	1	0	0	0	0	0	0	0	normal.
0	1	22	9	335	1680	0	0	0	0	0	1	0	0	0	0	0	0	0	0	0	0	11	11	0	0	0	0	1	0	0	255	255	1	0	0	0	0	0	0	0	normal.
0	1	22	9	277	4183	0	0	0	0	0	1	0	0	0	0	0	0	0	0	0	0	4	4	0	0	0	0	1	0	0	255	255	1	0	0	0	0	0	0	0	normal.
0	1	22	9	331	1694	0	0	0	0	0	1	0	0	0	0	0	0	0	0	0	0	14	14	0	0	0	0	1	0	0	255	255	1	0	0	0	0	0	0	0	normal.
0	1	22	9	323	1680	0	0	0	0	0	1	0	0	0	0	0	0	0	0	0	0	9	9	0	0	0	0	1	0	0	255	255	1	0	0	0	0	0	0	0	normal.
0	1	22	9	212	25519	0	0	0	0	0	1	0	0	0	0	0	0	0	0	0	0	2	2	0	0	0	0	1	0	0	255	255	1	0	0	0	0	0	0	0	normal.
0	1	22	9	297	1695	0	0	0	0	0	1	0	0	0	0	0	0	0	0	0	0	8	8	0	0	0	0	1	0	0	255	255	1	0	0	0	0	0	0	0	normal.
0	1	22	9	287	4479	0	0	0	0	0	1	0	0	0	0	0	0	0	0	0	0	1	1	0	0	0	0	1	0	0	255	255	1	0	0	0	0	0	0	0	normal.
0	1	22	9	300	1651	0	0	0	0	0	1	0	0	0	0	0	0	0	0	0	0	11	11	0	0	0	0	1	0	0	255	255	1	0	0	0	0	0	0	0	normal.
0	1	22	9	292	1719	0	0	0	0	0	1	0	0	0	0	0	0	0	0	0	0	8	8	0	0	0	0	1	0	0	255	255	1	0	0	0	0	0	0	0	normal.
0	1	22	9	318	1680	0	0	0	0	0	1	0	0	0	0	0	0	0	0	0	0	5	18	0	0	0	0	1	0	0.11	255	255	1	0	0	0	0	0	0	0	normal.
0	1	22	9	211	24572	0	0	0	0	0	1	0	0	0	0	0	0	0	0	0	0	2	2	0	0	0	0	1	0	0	255	255	1	0	0	0	0	0	0	0	normal.
0	1	22	9	233	1719	0	0	0	0	0	1	0	0	0	0	0	0	0	0	0	0	8	8	0	0	0	0	1	0	0	255	255	1	0	0	0	0	0	0	0	normal.
0	1	22	9	222	1651	0	0	0	0	0	1	0	0	0	0	0	0	0	0	0	0	1	1	0	0	0	0	1	0	0	255	255	1	0	0	0	0	0	0	0	normal.
0	1	22	9	218	1484	0	0	0	0	0	1	0	0	0	0	0	0	0	0	0	0	11	11	0	0	0	0	1	0	0	255	255	1	0	0	0	0	0	0	0	normal.
0	1	22	9	235	1718	0	0	0	0	0	1	0	0	0	0	0	0	0	0	0	0	8	27	0	0	0	0	1	0	0.07	255	255	1	0	0	0	0	0	0	0	normal.
0	1	22	9	232	1719	0	0	0	0	0	1	0	0	0	0	0	0	0	0	0	0	5	5	0	0	0	0	1	0	0	255	255	1	0	0	0	0	0	0	0	normal.
0	1	22	9	232	1721	0	0	0	0	0	1	0	0	0	0	0	0	0	0	0	0	15	15	0	0	0	0	1	0	0	255	255	1	0	0	0	0	0	0	0	normal.
0	1	22	9	246	1718	0	0	0	0	0	1	0	0	0	0	0	0	0	0	0	0	10	12	0	0	0	0	1	0	0.25	255	255	1	0	0	0	0	0	0	0	normal.
0	1	22	9	218	1484	0	0	0	0	0	1	0	0	0	0	0	0	0	0	0	0	7	7	0	0	0	0	1	0	0	255	255	1	0	0	0	0	0	0	0	normal.
0	1	22	9	222	1651	0	0	0	0	0	1	0	0	0	0	0	0	0	0	0	0	4	4	0	0	0	0	1	0	0	255	255	1	0	0	0	0	0	0	0	normal.
0	1	22	9	215	1108	0	0	0	0	0	1	0	0	0	0	0	0	0	0	0	0	1	1	0	0	0	0	1	0	0	255	255	1	0	0	0	0	0	0	0	normal.
0	1	22	9	216	1645	0	0	0	0	0	1	0	0	0	0	0	0	0	0	0	0	3	8	0	0	0	0	1	0	0.5	255	255	1	0	0	0	0	0	0	0	normal.
0	1	22	9	213	1694	0	0	0	0	0	1	0	0	0	0	0	0	0	0	0	0	13	18	0	0	0	0	1	0	0.22	255	255	1	0	0	0	0	0	0	0	normal.
0	1	22	9	243	1719	0	0	0	0	0	1	0	0	0	0	0	0	0	0	0	0	6	24	0	0	0	0	1	0	0.08	255	255	1	0	0	0	0	0	0	0	normal.
0	1	22	9	147	3253	0	0	0	0	0	1	0	0	0	0	0	0	0	0	0	0	3	3	0	0	0	0	1	0	0	255	255	1	0	0	0	0	0	0	0	normal.
0	1	22	9	182	4023	0	0	0	0	0	1	0	0	0	0	0	0	0	0	0	0	9	9	0	0	0	0	1	0	0	255	255	1	0	0	0	0	0	0	0	normal.
0	1	22	9	195	24572	0	0	0	0	0	1	0	0	0	0	0	0	0	0	0	0	2	2	0	0	0	0	1	0	0	255	255	1	0	0	0	0	0	0	0	normal.
0	1	50	9	3366	329	0	0	0	0	0	1	0	0	0	0	0	0	0	0	0	0	1	1	0	0	0	0	1	0	0	8	7	0.88	0.25	0.12	0	0	0	0	0	normal.
0	1	50	9	1666	328	0	0	0	0	0	1	0	0	0	0	0	0	0	0	0	0	1	1	0	0	0	0	1	0	0	18	12	0.67	0.17	0.06	0	0	0	0	0	normal.
0	1	50	9	751	279	0	0	0	0	0	1	0	0	0	0	0	0	0	0	0	0	1	1	0	0	0	0	1	0	0	28	19	0.68	0.14	0.04	0	0	0	0	0	normal.
0	1	17	9	9	140	0	0	0	0	0	0	0	0	0	0	0	0	0	0	0	0	1	1	0	0	0	0	1	0	0	38	5	0.13	0.11	0.03	0	0	0	0	0	normal.
0	1	50	9	620	329	0	0	0	0	0	1	0	0	0	0	0	0	0	0	0	0	1	2	0	0	0	0	1	0	1	48	26	0.54	0.1	0.02	0	0	0	0	0	normal.
0	1	50	9	805	327	0	0	0	0	0	1	0	0	0	0	0	0	0	0	0	0	2	2	0	0	0	0	1	0	0	58	35	0.6	0.09	0.02	0	0	0	0	0	normal.
0	1	50	9	842	279	0	0	0	0	0	1	0	0	0	0	0	0	0	0	0	0	2	1	0	0	0	0	0.5	1	0	68	41	0.6	0.07	0.01	0	0	0	0	0	normal.
0	2	11	9	33	0	0	0	0	0	0	0	0	0	0	0	0	0	0	0	0	0	1	2	0	0	0	0	1	0	1	78	14	0.18	0.06	0.18	0	0	0	0	0	normal.
0	2	11	9	30	0	0	0	0	0	0	0	0	0	0	0	0	0	0	0	0	0	1	1	0	0	0	0	1	0	0	88	15	0.17	0.06	0.17	0	0	0	0	0	normal.
0	1	50	9	1375	328	0	0	0	0	0	1	0	0	0	0	0	0	0	0	0	0	1	1	0	0	0	0	1	0	0	98	64	0.65	0.05	0.01	0	0	0	0	0	normal.
1	1	50	9	1550	326	0	0	0	0	0	1	0	0	0	0	0	0	0	0	0	0	1	3	0	0	0	0	1	0	1	108	72	0.67	0.05	0.01	0	0	0	0	0	normal.
0	2	11	9	30	0	0	0	0	0	0	0	0	0	0	0	0	0	0	0	0	0	1	4	0	0	0	0	1	0	0.75	118	21	0.18	0.04	0.18	0	0	0	0	0	normal.
0	1	50	9	1254	323	0	0	0	0	0	1	0	0	0	0	0	0	0	0	0	0	1	1	0	0	0	0	1	0	0	5	82	0.8	0.4	0.2	0.02	0	0	0	0	normal.
0	2	11	9	31	0	0	0	0	0	0	0	0	0	0	0	0	0	0	0	0	0	1	2	0	0	0	0	1	0	1	15	26	0.27	0.2	0.27	0.08	0	0	0	0	normal.
0	1	50	9	2753	280	0	0	0	0	0	1	0	0	0	0	0	0	0	0	0	0	1	1	0	0	0	0	1	0	0	25	95	0.68	0.16	0.04	0.02	0	0	0	0	normal.
0	1	3	9	9	35	0	0	0	0	0	1	0	0	0	0	0	0	0	0	0	0	3	1	0	0	0	0	0.33	0.67	0	35	12	0.11	0.11	0.03	0.17	0	0	0	0	normal.
0	1	50	9	1504	328	0	0	0	0	0	1	0	0	0	0	0	0	0	0	0	0	1	1	0	0	0	0	1	0	0	45	104	0.58	0.11	0.02	0.02	0	0	0	0	normal.
0	1	50	9	523	277	0	0	0	0	0	1	0	0	0	0	0	0	0	0	0	0	1	1	0	0	0	0	1	0	0	55	108	0.55	0.09	0.02	0.02	0	0	0	0	normal.
0	2	11	9	33	0	0	0	0	0	0	0	0	0	0	0	0	0	0	0	0	0	1	2	0	0	0	0	1	0	1	65	35	0.2	0.08	0.2	0.06	0	0	0	0	normal.
0	1	50	9	683	330	0	0	0	0	0	1	0	0	0	0	0	0	0	0	0	0	1	1	0	0	0	0	1	0	0	75	118	0.53	0.07	0.01	0.02	0	0	0	0	normal.
0	2	11	9	31	0	0	0	0	0	0	0	0	0	0	0	0	0	0	0	0	0	1	4	0	0	0	0	1	0	0.75	85	41	0.22	0.06	0.22	0.05	0	0	0	0	normal.
0	1	3	9	9	37	0	0	0	0	0	1	0	0	0	0	0	0	0	0	0	0	2	1	0	0	0	0	0.5	1	0	95	17	0.09	0.05	0.01	0.12	0	0	0	0	normal.
0	1	22	9	223	1415	0	0	0	0	0	1	0	0	0	0	0	0	0	0	0	0	6	6	0	0	0	0	1	0	0	6	33	1	0	0.17	0.06	0	0	0	0	normal.
0	1	22	9	287	12884	0	0	0	0	0	1	0	0	0	0	0	0	0	0	0	0	5	9	0	0	0	0	1	0	0.33	16	33	1	0	0.06	0.06	0	0	0	0	normal.
0	1	22	9	161	13187	0	0	0	0	0	1	0	0	0	0	0	0	0	0	0	0	1	13	0	0	0	0	1	0	0.15	26	33	1	0	0.04	0.06	0	0	0	0	normal.
0	1	22	9	224	12884	0	0	0	0	0	1	0	0	0	0	0	0	0	0	0	0	11	23	0	0	0	0	1	0	0.09	36	36	1	0	0.03	0	0	0	0	0	normal.
0	1	22	9	296	1415	0	0	0	0	0	1	0	0	0	0	0	0	0	0	0	0	2	2	0	0	0	0	1	0	0	46	46	1	0	0.02	0	0	0	0	0	normal.
0	1	22	9	284	1227	0	0	0	0	0	1	0	0	0	0	0	0	0	0	0	0	5	5	0	0	0	0	1	0	0	56	56	1	0	0.02	0	0	0	0	0	normal.
0	1	22	9	296	1227	0	0	0	0	0	1	0	0	0	0	0	0	0	0	0	0	8	8	0	0	0	0	1	0	0	66	66	1	0	0.02	0	0	0	0	0	normal.
0	1	22	9	246	11889	0	0	0	0	0	1	0	0	0	0	0	0	0	0	0	0	7	7	0	0	0	0	1	0	0	76	76	1	0	0.01	0	0	0	0	0	normal.
0	1	22	9	216	2531	0	0	0	0	0	1	0	0	0	0	0	0	0	0	0	0	2	2	0	0	0	0	1	0	0	86	86	1	0	0.01	0	0	0	0	0	normal.
0	1	22	9	216	12884	0	0	0	0	0	1	0	0	0	0	0	0	0	0	0	0	11	11	0	0	0	0	1	0	0	96	96	1	0	0.01	0	0	0	0	0	normal.
0	1	22	9	325	2531	0	0	0	0	0	1	0	0	0	0	0	0	0	0	0	0	10	14	0	0	0	0	1	0	0.14	106	106	1	0	0.01	0	0	0	0	0	normal.
0	1	22	9	274	11889	0	0	0	0	0	1	0	0	0	0	0	0	0	0	0	0	8	10	0	0	0	0	1	0	0.2	116	116	1	0	0.01	0	0	0	0	0	normal.
0	1	22	9	155	4145	0	0	0	0	0	1	0	0	0	0	0	0	0	0	0	0	7	42	0	0	0	0	1	0	0.07	126	126	1	0	0.01	0	0	0	0	0	normal.
0	1	22	9	173	11889	0	0	0	0	0	1	0	0	0	0	0	0	0	0	0	0	6	6	0	0	0	0	1	0	0	136	136	1	0	0.01	0	0	0	0	0	normal.
0	1	22	9	244	11889	0	0	0	0	0	1	0	0	0	0	0	0	0	0	0	0	5	14	0	0	0	0	1	0	0.21	146	146	1	0	0.01	0	0	0	0	0	normal.
0	1	22	9	214	12884	0	0	0	0	0	1	0	0	0	0	0	0	0	0	0	0	2	2	0	0	0	0	1	0	0	156	156	1	0	0.01	0	0	0	0	0	normal.
0	1	22	9	224	2531	0	0	0	0	0	1	0	0	0	0	0	0	0	0	0	0	2	3	0	0	0	0	1	0	0.67	166	166	1	0	0.01	0	0	0	0	0	normal.
0	1	22	9	325	12884	0	0	0	0	0	1	0	0	0	0	0	0	0	0	0	0	9	9	0	0	0	0	1	0	0	176	176	1	0	0.01	0	0	0	0	0	normal.
0	1	22	9	272	4145	0	0	0	0	0	1	0	0	0	0	0	0	0	0	0	0	6	6	0	0	0	0	1	0	0	186	186	1	0	0.01	0	0	0	0	0	normal.
0	1	22	9	286	1415	0	0	0	0	0	1	0	0	0	0	0	0	0	0	0	0	5	5	0	0	0	0	1	0	0	196	196	1	0	0.01	0	0	0	0	0	normal.
0	1	22	9	273	3711	0	0	0	0	0	1	0	0	0	0	0	0	0	0	0	0	1	1	0	0	0	0	1	0	0	206	206	1	0	0	0	0	0	0	0	normal.
0	1	22	9	212	2531	0	0	0	0	0	1	0	0	0	0	0	0	0	0	0	0	10	10	0	0	0	0	1	0	0	216	216	1	0	0	0	0	0	0	0	normal.
0	1	22	9	246	11889	0	0	0	0	0	1	0	0	0	0	0	0	0	0	0	0	6	6	0	0	0	0	1	0	0	226	226	1	0	0	0	0	0	0	0	normal.
0	1	22	9	224	12884	0	0	0	0	0	1	0	0	0	0	0	0	0	0	0	0	5	22	0	0	0	0	1	0	0.09	236	236	1	0	0	0	0	0	0	0	normal.
0	1	22	9	198	12884	0	0	0	0	0	1	0	0	0	0	0	0	0	0	0	0	4	4	0	0	0	0	1	0	0	246	246	1	0	0	0	0	0	0	0	normal.
0	1	22	9	145	13187	0	0	0	0	0	1	0	0	0	0	0	0	0	0	0	0	1	1	0	0	0	0	1	0	0	255	255	1	0	0	0	0	0	0	0	normal.
0	1	22	9	207	1415	0	0	0	0	0	1	0	0	0	0	0	0	0	0	0	0	11	11	0	0	0	0	1	0	0	255	255	1	0	0	0	0	0	0	0	normal.
0	1	22	9	296	1415	0	0	0	0	0	1	0	0	0	0	0	0	0	0	0	0	10	10	0	0	0	0	1	0	0	255	255	1	0	0	0	0	0	0	0	normal.
0	1	22	9	212	1227	0	0	0	0	0	1	0	0	0	0	0	0	0	0	0	0	9	9	0	0	0	0	1	0	0	255	255	1	0	0	0	0	0	0	0	normal.
0	1	22	9	277	2295	0	0	0	0	0	1	0	0	0	0	0	0	0	0	0	0	1	1	0	0	0	0	1	0	0	255	255	1	0	0	0	0	0	0	0	normal.
0	1	22	9	285	2531	0	0	0	0	0	1	0	0	0	0	0	0	0	0	0	0	3	3	0	0	0	0	1	0	0	255	255	1	0	0	0	0	0	0	0	normal.
0	1	22	9	286	1415	0	0	0	0	0	1	0	0	0	0	0	0	0	0	0	0	4	4	0	0	0	0	1	0	0	255	255	1	0	0	0	0	0	0	0	normal.
0	1	22	9	205	2295	0	0	0	0	0	1	0	0	0	0	0	0	0	0	0	0	1	1	0	0	0	0	1	0	0	255	255	1	0	0	0	0	0	0	0	normal.
0	1	22	9	156	4145	0	0	0	0	0	1	0	0	0	0	0	0	0	0	0	0	10	10	0	0	0	0	1	0	0	255	255	1	0	0	0	0	0	0	0	normal.
0	1	22	9	197	2531	0	0	0	0	0	1	0	0	0	0	0	0	0	0	0	0	5	5	0	0	0	0	1	0	0	255	255	1	0	0	0	0	0	0	0	normal.
0	1	22	9	294	1227	0	0	0	0	0	1	0	0	0	0	0	0	0	0	0	0	4	4	0	0	0	0	1	0	0	255	255	1	0	0	0	0	0	0	0	normal.
0	1	22	9	285	2345	0	0	0	0	0	1	0	0	0	0	0	0	0	0	0	0	3	3	0	0	0	0	1	0	0	3	255	1	0	0.33	0.01	0	0	0	0	normal.
0	1	22	9	313	5545	0	0	0	0	0	1	0	0	0	0	0	0	0	0	0	0	2	2	0	0	0	0	1	0	0	13	255	1	0	0.08	0.01	0	0	0	0	normal.
0	1	22	9	260	1984	0	0	0	0	0	1	0	0	0	0	0	0	0	0	0	0	1	1	0	0	0	0	1	0	0	10	255	1	0	0.1	0.01	0	0	0	0	normal.
0	1	22	9	315	601	0	0	0	0	0	1	0	0	0	0	0	0	0	0	0	0	2	2	0	0	0	0	1	0	0	2	255	1	0	0.5	0.02	0	0	0	0	normal.
0	1	22	9	321	1487	0	0	0	0	0	1	0	0	0	0	0	0	0	0	0	0	12	12	0	0	0	0	1	0	0	12	255	1	0	0.08	0.02	0	0	0	0	normal.
0	1	22	9	319	556	0	0	0	0	0	1	0	0	0	0	0	0	0	0	0	0	7	7	0	0	0	0	1	0	0	22	255	1	0	0.05	0.02	0	0	0	0	normal.
0	1	22	9	240	8159	0	0	0	0	0	1	0	0	0	0	0	0	0	0	0	0	2	2	0	0	0	0	1	0	0	2	255	1	0	0.5	0.02	0	0	0	0	normal.
0	1	22	9	305	280	0	0	0	0	0	1	0	0	0	0	0	0	0	0	0	0	12	12	0	0	0	0	1	0	0	12	255	1	0	0.08	0.02	0	0	0	0	normal.
0	1	22	9	338	1408	0	0	0	0	0	1	0	0	0	0	0	0	0	0	0	0	6	6	0	0	0	0	1	0	0	22	255	1	0	0.05	0.02	0	0	0	0	normal.
0	1	22	9	349	1425	0	0	0	0	0	1	0	0	0	0	0	0	0	0	0	0	3	3	0	0	0	0	1	0	0	32	255	1	0	0.03	0.02	0	0	0	0	normal.
0	1	22	9	305	280	0	0	0	0	0	1	0	0	0	0	0	0	0	0	0	0	1	1	0	0	0	0	1	0	0	42	255	1	0	0.02	0.02	0	0	0	0	normal.
0	1	22	9	309	1425	0	0	0	0	0	1	0	0	0	0	0	0	0	0	0	0	11	11	0	0	0	0	1	0	0	52	255	1	0	0.04	0.02	0	0	0	0	normal.
0	1	22	9	306	3211	0	0	0	0	0	1	0	0	0	0	0	0	0	0	0	0	7	7	0	0	0	0	1	0	0	62	255	1	0	0.02	0.02	0	0	0	0	normal.
0	1	22	9	237	1461	0	0	0	0	0	1	0	0	0	0	0	0	0	0	0	0	8	8	0	0	0	0	1	0	0	72	255	1	0	0.01	0.02	0	0	0	0	normal.
0	1	22	9	307	1109	0	0	0	0	0	1	0	0	0	0	0	0	0	0	0	0	13	13	0	0	0	0	1	0	0	82	255	1	0	0.01	0.02	0	0	0	0	normal.
0	1	22	9	235	3211	0	0	0	0	0	1	0	0	0	0	0	0	0	0	0	0	9	11	0	0	0	0	1	0	0.18	92	255	1	0	0.01	0.02	0	0	0	0	normal.
0	1	22	9	221	1408	0	0	0	0	0	1	0	0	0	0	0	0	0	0	0	0	5	7	0	0	0	0	1	0	0.29	102	255	1	0	0.01	0.02	0	0	0	0	normal.
0	1	22	9	221	1461	0	0	0	0	0	1	0	0	0	0	0	0	0	0	0	0	1	1	0	0	0	0	1	0	0	112	255	1	0	0.01	0.02	0	0	0	0	normal.
0	1	22	9	223	1423	0	0	0	0	0	1	0	0	0	0	0	0	0	0	0	0	11	11	0	0	0	0	1	0	0	122	255	1	0	0.01	0.02	0	0	0	0	normal.
0	1	22	9	218	5280	0	0	0	0	0	1	0	0	0	0	0	0	0	0	0	0	7	7	0	0	0	0	1	0	0	132	255	1	0	0.01	0.02	0	0	0	0	normal.
0	1	22	9	221	1461	0	0	0	0	0	1	0	0	0	0	0	0	0	0	0	0	3	3	0	0	0	0	1	0	0	142	255	1	0	0.01	0.02	0	0	0	0	normal.
0	1	22	9	208	324	0	0	0	0	0	1	0	0	0	0	0	0	0	0	0	0	13	13	0	0	0	0	1	0	0	152	255	1	0	0.01	0.02	0	0	0	0	normal.
0	1	22	9	228	5280	0	0	0	0	0	1	0	0	0	0	0	0	0	0	0	0	9	9	0	0	0	0	1	0	0	162	255	1	0	0.01	0.02	0	0	0	0	normal.
0	1	22	9	310	1408	0	0	0	0	0	1	0	0	0	0	0	0	0	0	0	0	5	5	0	0	0	0	1	0	0	172	255	1	0	0.01	0.02	0	0	0	0	normal.
0	1	22	9	307	1425	0	0	0	0	0	1	0	0	0	0	0	0	0	0	0	0	1	1	0	0	0	0	1	0	0	182	255	1	0	0.01	0.02	0	0	0	0	normal.
0	1	22	9	308	1481	0	0	0	0	0	1	0	0	0	0	0	0	0	0	0	0	11	11	0	0	0	0	1	0	0	192	255	1	0	0.01	0.02	0	0	0	0	normal.
0	1	22	9	322	1423	0	0	0	0	0	1	0	0	0	0	0	0	0	0	0	0	7	7	0	0	0	0	1	0	0	202	255	1	0	0	0.02	0	0	0	0	normal.
0	1	22	9	308	1483	0	0	0	0	0	1	0	0	0	0	0	0	0	0	0	0	5	5	0	0	0	0	1	0	0	212	255	1	0	0	0.01	0	0	0	0	normal.
0	1	22	9	255	8224	0	0	0	0	0	1	0	0	0	0	0	0	0	0	0	0	1	1	0	0	0	0	1	0	0	222	255	1	0	0	0.01	0	0	0	0	normal.
0	1	22	9	324	1112	0	0	0	0	0	1	0	0	0	0	0	0	0	0	0	0	11	11	0	0	0	0	1	0	0	232	255	1	0	0	0.01	0	0	0	0	normal.
0	1	22	9	303	280	0	0	0	0	0	1	0	0	0	0	0	0	0	0	0	0	10	10	0	0	0	0	1	0	0	242	255	1	0	0	0.01	0	0	0	0	normal.
0	1	22	9	305	1705	0	0	0	0	0	1	0	0	0	0	0	0	0	0	0	0	6	6	0	0	0	0	1	0	0	252	255	1	0	0	0.01	0	0	0	0	normal.
0	1	22	9	304	1449	0	0	0	0	0	1	0	0	0	0	0	0	0	0	0	0	4	4	0	0	0	0	1	0	0	255	255	1	0	0	0	0	0	0	0	normal.
0	1	22	9	305	1580	0	0	0	0	0	1	0	0	0	0	0	0	0	0	0	0	14	14	0	0	0	0	1	0	0	255	255	1	0	0	0	0	0	0	0	normal.
0	1	22	9	315	3730	0	0	0	0	0	1	0	0	0	0	0	0	0	0	0	0	5	5	0	0	0	0	1	0	0	255	255	1	0	0	0	0	0	0	0	normal.
0	1	22	9	330	1481	0	0	0	0	0	1	0	0	0	0	0	0	0	0	0	0	6	6	0	0	0	0	1	0	0	255	255	1	0	0	0	0	0	0	0	normal.
0	1	22	9	240	8159	0	0	0	0	0	1	0	0	0	0	0	0	0	0	0	0	2	2	0	0	0	0	1	0	0	255	255	1	0	0	0	0	0	0	0	normal.
0	1	22	9	309	1109	0	0	0	0	0	1	0	0	0	0	0	0	0	0	0	0	12	12	0	0	0	0	1	0	0	255	255	1	0	0	0	0	0	0	0	normal.
0	1	22	9	310	1481	0	0	0	0	0	1	0	0	0	0	0	0	0	0	0	0	8	8	0	0	0	0	1	0	0	255	255	1	0	0	0	0	0	0	0	normal.
0	1	22	9	152	8159	0	0	0	0	0	1	0	0	0	0	0	0	0	0	0	0	1	1	0	0	0	0	1	0	0	255	255	1	0	0	0	0	0	0	0	normal.
0	1	22	9	217	280	0	0	0	0	0	1	0	0	0	0	0	0	0	0	0	0	10	10	0	0	0	0	1	0	0	255	255	1	0	0	0	0	0	0	0	normal.
0	1	22	9	307	5280	0	0	0	0	0	1	0	0	0	0	0	0	0	0	0	0	10	10	0	0	0	0	1	0	0	255	255	1	0	0	0	0	0	0	0	normal.
0	1	22	9	302	1461	0	0	0	0	0	1	0	0	0	0	0	0	0	0	0	0	6	6	0	0	0	0	1	0	0	255	255	1	0	0	0	0	0	0	0	normal.
0	1	22	9	152	8159	0	0	0	0	0	1	0	0	0	0	0	0	0	0	0	0	2	2	0	0	0	0	1	0	0	255	255	1	0	0	0	0	0	0	0	normal.
0	1	22	9	222	1408	0	0	0	0	0	1	0	0	0	0	0	0	0	0	0	0	12	12	0	0	0	0	1	0	0	255	255	1	0	0	0	0	0	0	0	normal.
0	1	22	9	216	13655	0	0	0	0	0	1	0	0	0	0	0	0	0	0	0	0	2	2	0	0	0	0	1	0	0	7	255	1	0	0.14	0.01	0	0	0	0	normal.
0	1	22	9	206	14358	0	0	0	0	0	1	0	0	0	0	0	0	0	0	0	0	9	9	0	0	0	0	1	0	0	9	255	1	0	0.11	0.01	0	0	0	0	normal.
0	1	22	9	206	1970	0	0	0	0	0	1	0	0	0	0	0	0	0	0	0	0	19	19	0	0	0	0	1	0	0	19	255	1	0	0.05	0.01	0	0	0	0	normal.
0	1	22	9	170	5295	0	0	0	0	0	1	0	0	0	0	0	0	0	0	0	0	3	3	0	0	0	0	1	0	0	29	255	1	0	0.03	0.01	0	0	0	0	normal.
0	1	22	9	188	74810	0	0	0	0	0	1	0	0	0	0	0	0	0	0	0	0	5	5	0	0	0	0	1	0	0	39	255	1	0	0.03	0.01	0	0	0	0	normal.
0	1	22	9	185	4946	0	0	0	0	0	1	0	0	0	0	0	0	0	0	0	0	15	15	0	0	0	0	1	0	0	49	255	1	0	0.02	0.01	0	0	0	0	normal.
0	1	22	9	198	74810	0	0	0	0	0	1	0	0	0	0	0	0	0	0	0	0	4	4	0	0	0	0	1	0	0	59	255	1	0	0.02	0.01	0	0	0	0	normal.
0	1	22	9	309	1008	0	0	0	0	0	1	0	0	0	0	0	0	0	0	0	0	1	6	0	0	0	0	1	0	0.5	1	255	1	0	1	0.02	0	0	0	0	normal.
0	1	22	9	317	2361	0	0	0	0	0	1	0	0	0	0	0	0	0	0	0	0	11	16	0	0	0	0	1	0	0.19	11	255	1	0	0.09	0.02	0	0	0	0	normal.
0	1	22	9	267	6407	0	0	0	0	0	1	0	0	0	0	0	0	0	0	0	0	10	10	0	0	0	0	1	0	0	21	255	1	0	0.05	0.02	0	0	0	0	normal.
0	1	22	9	327	6827	0	0	0	0	0	1	0	0	0	0	0	0	0	0	0	0	3	3	0	0	0	0	1	0	0	31	255	1	0	0.03	0.02	0	0	0	0	normal.
0	1	22	9	271	831	0	0	0	0	0	1	0	0	0	0	0	0	0	0	0	0	3	3	0	0	0	0	1	0	0	3	255	1	0	0.33	0.02	0	0	0	0	normal.
0	1	22	9	272	913	0	0	0	0	0	1	0	0	0	0	0	0	0	0	0	0	13	13	0	0	0	0	1	0	0	13	255	1	0	0.08	0.02	0	0	0	0	normal.
0	1	22	9	207	3443	0	0	0	0	0	1	0	0	0	0	0	0	0	0	0	0	4	4	0	0	0	0	1	0	0	4	255	1	0	0.25	0.02	0	0	0	0	normal.
0	1	22	9	204	222	0	0	0	0	0	1	0	0	0	0	0	0	0	0	0	0	1	1	0	0	0	0	1	0	0	1	255	1	0	1	0.03	0	0	0	0	normal.
0	1	22	9	223	269	0	0	0	0	0	1	0	0	0	0	0	0	0	0	0	0	8	8	0	0	0	0	1	0	0	11	255	1	0	0.09	0.03	0	0	0	0	normal.
0	1	22	9	219	1571	0	0	0	0	0	1	0	0	0	0	0	0	0	0	0	0	8	8	0	0	0	0	1	0	0	21	255	1	0	0.05	0.03	0	0	0	0	normal.
0	1	22	9	228	1764	0	0	0	0	0	1	0	0	0	0	0	0	0	0	0	0	18	18	0	0	0	0	1	0	0	31	255	1	0	0.03	0.03	0	0	0	0	normal.
0	1	22	9	230	222	0	0	0	0	0	1	0	0	0	0	0	0	0	0	0	0	6	6	0	0	0	0	1	0	0	41	255	1	0	0.02	0.03	0	0	0	0	normal.
0	1	22	9	235	222	0	0	0	0	0	1	0	0	0	0	0	0	0	0	0	0	16	16	0	0	0	0	1	0	0	51	255	1	0	0.02	0.03	0	0	0	0	normal.
0	1	22	9	151	511	0	0	0	0	0	1	0	0	0	0	0	0	0	0	0	0	1	17	0	0	0	0	1	0	0.12	5	255	1	0	0.2	0.04	0	0	0	0	normal.
0	1	22	9	256	125015	0	0	0	0	0	1	0	0	0	0	0	0	0	0	0	0	10	15	0	0	0	0	1	0	0.27	10	255	1	0	0.1	0.04	0	0	0	0	normal.
0	1	22	9	247	19361	0	0	0	0	0	1	0	0	0	0	0	0	0	0	0	0	20	25	0	0	0	0	1	0	0.16	20	255	1	0	0.05	0.04	0	0	0	0	normal.
0	1	22	9	327	7892	0	0	0	0	0	1	0	0	0	0	0	0	0	0	0	0	10	11	0	0	0	0	1	0	0.18	30	255	1	0	0.03	0.04	0	0	0	0	normal.
0	1	22	9	333	1718	0	0	0	0	0	1	0	0	0	0	0	0	0	0	0	0	1	1	0	0	0	0	1	0	0	40	255	1	0	0.03	0.04	0.03	0	0	0	normal.
0	1	22	9	177	3525	0	0	0	0	0	1	0	0	0	0	0	0	0	0	0	0	8	8	0	0	0	0	1	0	0	50	255	1	0	0.02	0.04	0.02	0	0	0	normal.
0	1	22	9	174	4895	0	0	0	0	0	1	0	0	0	0	0	0	0	0	0	0	18	18	0	0	0	0	1	0	0	60	255	1	0	0.02	0.04	0.02	0	0	0	normal.
0	1	22	9	242	2109	0	0	0	0	0	1	0	0	0	0	0	0	0	0	0	0	8	8	0	0	0	0	1	0	0	70	255	1	0	0.01	0.04	0.01	0	0	0	normal.
0	1	22	9	240	1469	0	0	0	0	0	1	0	0	0	0	0	0	0	0	0	0	18	18	0	0	0	0	1	0	0	80	255	1	0	0.01	0.04	0.01	0	0	0	normal.
0	1	22	9	241	7892	0	0	0	0	0	1	0	0	0	0	0	0	0	0	0	0	7	7	0	0	0	0	1	0	0	90	255	1	0	0.01	0.04	0.01	0	0	0	normal.
0	1	22	9	218	423	0	0	0	0	0	1	0	0	0	0	0	0	0	0	0	0	17	18	0	0	0	0	1	0	0.11	100	255	1	0	0.01	0.04	0.01	0	0	0	normal.
0	1	22	9	212	360	0	0	0	0	0	1	0	0	0	0	0	0	0	0	0	0	6	6	0	0	0	0	1	0	0	6	255	1	0	0.17	0.04	0	0	0	0	normal.
0	1	22	9	203	768	0	0	0	0	0	1	0	0	0	0	0	0	0	0	0	0	16	16	0	0	0	0	1	0	0	16	255	1	0	0.06	0.04	0	0	0	0	normal.
0	1	22	9	285	1106	0	0	0	0	0	1	0	0	0	0	0	0	0	0	0	0	8	8	0	0	0	0	1	0	0	8	255	1	0	0.12	0.04	0	0	0	0	normal.
0	1	22	9	288	644	0	0	0	0	0	1	0	0	0	0	0	0	0	0	0	0	19	19	0.11	0.11	0	0	1	0	0	18	255	1	0	0.06	0.04	0.06	0.01	0	0	normal.
0	1	22	9	340	681	0	0	0	0	0	1	0	0	0	0	0	0	0	0	0	0	5	11	0	0	0	0	1	0	0.18	28	255	1	0	0.04	0.04	0.04	0.01	0	0	normal.
0	1	22	9	344	1180	0	0	0	0	0	1	0	0	0	0	0	0	0	0	0	0	15	25	0	0	0	0	1	0	0.08	38	255	1	0	0.03	0.04	0.03	0.01	0	0	normal.
0	1	22	9	233	128	0	0	0	0	0	1	0	0	0	0	0	0	0	0	0	0	1	5	0	0	0	0	1	0	0.4	6	255	1	0	0.17	0.04	0	0.01	0	0	normal.
0	1	22	9	334	4450	0	0	0	0	0	1	0	0	0	0	0	0	0	0	0	0	7	7	0	0	0	0	1	0	0	7	255	1	0	0.14	0.04	0	0.01	0	0	normal.
0	1	22	9	312	13647	0	0	0	0	0	1	0	0	0	0	0	0	0	0	0	0	2	30	0	0.03	0	0	1	0	0.07	2	255	1	0	0.5	0.04	0	0.01	0	0	normal.
0	1	22	9	238	6078	0	0	0	0	0	1	0	0	0	0	0	0	0	0	0	0	1	1	0	0	0	0	1	0	0	12	255	1	0	0.08	0.04	0	0.01	0	0	normal.
0	1	22	9	308	2345	0	0	0	0	0	1	0	0	0	0	0	0	0	0	0	0	4	5	0	0	0	0	1	0	0.4	22	255	1	0	0.05	0.04	0	0.01	0	0	normal.
0	1	22	9	362	1653	0	0	0	0	0	1	0	0	0	0	0	0	0	0	0	0	1	1	0	0	0	0	1	0	0	32	255	1	0	0.03	0.04	0	0.01	0	0	normal.
0	1	22	9	332	61480	0	0	0	0	0	1	0	0	0	0	0	0	0	0	0	0	11	11	0	0	0	0	1	0	0	42	255	1	0	0.02	0.04	0	0.01	0	0	normal.
0	1	22	9	247	3105	0	0	0	0	0	1	0	0	0	0	0	0	0	0	0	0	8	8	0	0	0	0	1	0	0	52	255	1	0	0.02	0.04	0	0.01	0	0	normal.
0	1	22	9	168	2876	0	0	0	0	0	1	0	0	0	0	0	0	0	0	0	0	7	7	0	0	0	0	1	0	0	62	255	1	0	0.02	0.03	0	0.01	0	0	normal.
0	1	22	9	211	373	0	0	0	0	0	1	0	0	0	0	0	0	0	0	0	0	6	6	0	0	0	0	1	0	0	72	255	1	0	0.01	0.02	0	0.01	0	0	normal.
0	1	22	9	226	61480	0	0	0	0	0	1	0	0	0	0	0	0	0	0	0	0	9	9	0	0	0	0	1	0	0	82	255	1	0	0.01	0.02	0	0.01	0	0	normal.
0	1	22	9	252	1629	0	0	0	0	0	1	0	0	0	0	0	0	0	0	0	0	6	25	0	0	0	0	1	0	0.08	92	255	1	0	0.01	0.02	0	0.01	0	0	normal.
0	1	22	9	297	533	0	0	0	0	0	1	0	0	0	0	0	0	0	0	0	0	3	3	0	0	0	0	1	0	0	102	255	1	0	0.01	0.02	0	0.01	0	0	normal.
0	1	22	9	329	612	0	0	0	0	0	1	0	0	0	0	0	0	0	0	0	0	6	6	0	0	0	0	1	0	0	112	255	1	0	0.01	0.02	0	0	0	0	normal.
0	1	22	9	344	3796	0	0	0	0	0	1	0	0	0	0	0	0	0	0	0	0	16	16	0	0	0	0	1	0	0	122	255	1	0	0.01	0.02	0	0	0	0	normal.
0	1	22	9	343	1988	0	0	0	0	0	1	0	0	0	0	0	0	0	0	0	0	26	26	0	0	0	0	1	0	0	132	255	1	0	0.01	0.02	0	0	0	0	normal.
0	1	22	9	343	1544	0	0	0	0	0	1	0	0	0	0	0	0	0	0	0	0	36	36	0	0	0	0	1	0	0	142	255	1	0	0.01	0.02	0	0	0	0	normal.
0	1	22	9	232	2105	0	0	0	0	0	1	0	0	0	0	0	0	0	0	0	0	10	14	0	0	0	0	1	0	0.14	152	255	1	0	0.01	0.02	0	0	0	0	normal.
0	1	22	9	160	3102	0	0	0	0	0	1	0	0	0	0	0	0	0	0	0	0	2	2	0	0	0	0	1	0	0	162	255	1	0	0.01	0.02	0	0	0	0	normal.
0	1	22	9	218	2002	0	0	0	0	0	1	0	0	0	0	0	0	0	0	0	0	12	12	0	0	0	0	1	0	0	172	255	1	0	0.01	0.02	0	0	0	0	normal.
0	1	22	9	276	1653	0	0	0	0	0	1	0	0	0	0	0	0	0	0	0	0	9	9	0	0	0	0	1	0	0	182	255	1	0	0.01	0.02	0	0	0	0	normal.
0	1	22	9	298	3214	0	0	0	0	0	1	0	0	0	0	0	0	0	0	0	0	6	6	0	0	0	0	1	0	0	6	255	1	0	0.17	0.02	0	0	0	0	normal.
0	1	22	9	309	417	0	0	0	0	0	1	0	0	0	0	0	0	0	0	0	0	16	16	0	0	0	0	1	0	0	16	255	1	0	0.06	0.02	0	0	0	0	normal.
0	1	22	9	306	1308	0	0	0	0	0	1	0	0	0	0	0	0	0	0	0	0	26	26	0	0	0	0	1	0	0	26	255	1	0	0.04	0.02	0	0	0	0	normal.
0	1	22	9	236	1190	0	0	0	0	0	1	0	0	0	0	0	0	0	0	0	0	6	16	0	0	0	0	1	0	0.12	36	255	1	0	0.03	0.02	0	0	0	0	normal.
0	1	22	9	234	254	0	0	0	0	0	1	0	0	0	0	0	0	0	0	0	0	16	26	0	0	0	0	1	0	0.08	46	255	1	0	0.02	0.02	0	0	0	0	normal.
0	1	22	9	231	761	0	0	0	0	0	1	0	0	0	0	0	0	0	0	0	0	26	36	0	0	0	0	1	0	0.06	56	255	1	0	0.02	0.01	0	0	0	0	normal.
0	1	22	9	292	12439	0	0	0	0	0	1	0	0	0	0	0	0	0	0	0	0	1	1	0	0	0	0	1	0	0	1	255	1	0	1	0.02	0	0	0	0	normal.
0	1	22	9	320	540	0	0	0	0	0	1	0	0	0	0	0	0	0	0	0	0	11	11	0	0	0	0	1	0	0	11	255	1	0	0.09	0.02	0	0	0	0	normal.
0	1	22	9	317	1496	0	0	0	0	0	1	0	0	0	0	0	0	0	0	0	0	4	4	0	0	0	0	1	0	0	21	255	1	0	0.05	0.02	0	0	0	0	normal.
0	1	22	9	309	352	0	0	0	0	0	1	0	0	0	0	0	0	0	0	0	0	14	14	0	0	0	0	1	0	0	31	255	1	0	0.03	0.02	0	0	0	0	normal.
0	1	22	9	307	343	0	0	0	0	0	1	0	0	0	0	0	0	0	0	0	0	7	7	0	0	0	0	1	0	0	41	255	1	0	0.02	0.02	0	0	0	0	normal.
0	1	22	9	305	352	0	0	0	0	0	1	0	0	0	0	0	0	0	0	0	0	17	17	0	0	0	0	1	0	0	51	255	1	0	0.02	0.02	0	0	0	0	normal.
0	1	22	9	213	1108	0	0	0	0	0	1	0	0	0	0	0	0	0	0	0	0	3	3	0	0	0	0	1	0	0	3	255	1	0	0.33	0.02	0	0	0	0	normal.
0	1	22	9	210	1663	0	0	0	0	0	1	0	0	0	0	0	0	0	0	0	0	13	13	0	0	0	0	1	0	0	13	255	1	0	0.08	0.02	0	0	0	0	normal.
0	1	22	9	234	1578	0	0	0	0	0	1	0	0	0	0	0	0	0	0	0	0	5	5	0	0	0	0	1	0	0	23	255	1	0	0.04	0.02	0	0	0	0	normal.
0	1	22	9	174	6345	0	0	0	0	0	1	0	0	0	0	0	0	0	0	0	0	1	1	0	0	0	0	1	0	0	3	255	1	0	0.33	0.02	0	0	0	0	normal.
79	1	22	9	231	328	0	0	0	0	0	1	0	0	0	0	0	0	0	0	0	0	3	3	0	0	0	0	1	0	0	13	255	1	0	0.08	0.02	0	0	0	0	normal.
0	1	22	9	216	4973	0	0	0	0	0	1	0	0	0	0	0	0	0	0	0	0	2	2	0	0	0	0	1	0	0	9	255	1	0	0.11	0.03	0	0	0	0	normal.
0	1	22	9	317	4973	0	0	0	0	0	1	0	0	0	0	0	0	0	0	0	0	1	1	0	0	0	0	1	0	0	19	255	1	0	0.05	0.03	0	0	0	0	normal.
0	1	22	9	283	1920	0	0	0	0	0	1	0	0	0	0	0	0	0	0	0	0	7	7	0	0	0	0	1	0	0	7	255	1	0	0.14	0.03	0	0	0	0	normal.
0	1	22	9	283	1980	0	0	0	0	0	1	0	0	0	0	0	0	0	0	0	0	17	17	0	0	0	0	1	0	0	17	255	1	0	0.06	0.03	0	0	0	0	normal.
0	1	22	9	300	1563	0	0	0	0	0	1	0	0	0	0	0	0	0	0	0	0	9	9	0	0	0	0	1	0	0	27	255	1	0	0.04	0.03	0	0	0	0	normal.
0	1	22	9	324	1357	0	0	0	0	0	1	0	0	0	0	0	0	0	0	0	0	7	8	0	0	0	0	1	0	0.25	7	255	1	0	0.14	0.04	0	0	0	0	normal.
0	1	22	9	320	238	0	0	0	0	0	1	0	0	0	0	0	0	0	0	0	0	17	18	0	0	0	0	1	0	0.11	17	255	1	0	0.06	0.04	0	0	0	0	normal.
0	1	22	9	346	1270	0	0	0	0	0	1	0	0	0	0	0	0	0	0	0	0	27	28	0	0	0	0	1	0	0.07	27	255	1	0	0.04	0.04	0	0	0	0	normal.
0	1	22	9	236	39873	0	0	0	0	0	1	0	0	0	0	0	0	0	0	0	0	1	1	0	0	0	0	1	0	0	37	255	1	0	0.03	0.04	0	0	0	0	normal.
0	1	22	9	295	1087	0	0	0	0	0	1	0	0	0	0	0	0	0	0	0	0	11	11	0	0	0	0	1	0	0	47	255	1	0	0.02	0.04	0	0	0	0	normal.
0	1	22	9	319	1467	0	0	0	0	0	1	0	0	0	0	0	0	0	0	0	0	21	23	0	0	0	0	1	0	0.09	57	255	1	0	0.02	0.04	0	0	0	0	normal.
0	1	22	9	301	1349	0	0	0	0	0	1	0	0	0	0	0	0	0	0	0	0	31	33	0	0	0	0	1	0	0.06	67	255	1	0	0.01	0.04	0	0	0	0	normal.
0	1	22	9	281	757	0	0	0	0	0	1	0	0	0	0	0	0	0	0	0	0	1	2	0	0	0	0	1	0	1	1	255	1	0	1	0.05	0	0	0	0	normal.
0	1	22	9	281	757	0	0	0	0	0	1	0	0	0	0	0	0	0	0	0	0	2	9	0	0	0	0	1	0	0.22	11	255	1	0	0.09	0.05	0	0	0	0	normal.
0	1	22	9	239	760	0	0	0	0	0	1	0	0	0	0	0	0	0	0	0	0	2	33	0	0	0	0	1	0	0.18	21	255	1	0	0.05	0.05	0	0	0	0	normal.
0	1	22	9	309	757	0	0	0	0	0	1	0	0	0	0	0	0	0	0	0	0	3	10	0	0	0	0	1	0	0.2	31	255	1	0	0.03	0.04	0	0	0	0	normal.
0	1	22	9	281	757	0	0	0	0	0	1	0	0	0	0	0	0	0	0	0	0	3	4	0	0	0	0	1	0	0.5	41	255	1	0	0.02	0.04	0	0	0	0	normal.
0	1	22	9	222	763	0	0	0	0	0	1	0	0	0	0	0	0	0	0	0	0	1	2	0	0	0	0	1	0	1	51	255	1	0	0.02	0.04	0	0	0	0	normal.
0	1	22	9	279	757	0	0	0	0	0	1	0	0	0	0	0	0	0	0	0	0	2	6	0	0	0	0	1	0	0.33	61	255	1	0	0.02	0.04	0	0	0	0	normal.
0	1	22	9	309	757	0	0	0	0	0	1	0	0	0	0	0	0	0	0	0	0	2	2	0	0	0	0	1	0	0	71	255	1	0	0.01	0.04	0	0	0	0	normal.
0	1	22	9	208	757	0	0	0	0	0	1	0	0	0	0	0	0	0	0	0	0	3	10	0	0	0	0	1	0	0.2	81	255	1	0	0.01	0.04	0	0	0	0	normal.
0	1	22	9	309	755	0	0	0	0	0	1	0	0	0	0	0	0	0	0	0	0	1	1	0	0	0	0	1	0	0	91	255	1	0	0.01	0.04	0	0	0	0	normal.
0	1	22	9	209	751	0	0	0	0	0	1	0	0	0	0	0	0	0	0	0	0	3	11	0	0	0	0	1	0	0.18	101	255	1	0	0.01	0.04	0	0	0	0	normal.
0	1	22	9	209	751	0	0	0	0	0	1	0	0	0	0	0	0	0	0	0	0	1	6	0	0	0	0	1	0	0.33	111	255	1	0	0.01	0.04	0	0	0	0	normal.
0	1	22	9	281	755	0	0	0	0	0	1	0	0	0	0	0	0	0	0	0	0	2	9	0	0	0	0	1	0	0.22	121	255	1	0	0.01	0.04	0	0	0	0	normal.
0	1	22	9	281	757	0	0	0	0	0	1	0	0	0	0	0	0	0	0	0	0	4	11	0	0	0	0	1	0	0.18	131	255	1	0	0.01	0.03	0	0	0	0	normal.
0	1	22	9	208	751	0	0	0	0	0	1	0	0	0	0	0	0	0	0	0	0	4	11	0	0	0	0	1	0	0.18	141	255	1	0	0.01	0.03	0	0	0	0	normal.
0	1	22	9	309	757	0	0	0	0	0	1	0	0	0	0	0	0	0	0	0	0	2	8	0	0	0	0	1	0	0.25	151	255	1	0	0.01	0.03	0	0	0	0	normal.
0	1	22	9	192	755	0	0	0	0	0	1	0	0	0	0	0	0	0	0	0	0	3	7	0	0	0	0	1	0	0.29	161	255	1	0	0.01	0.03	0	0	0	0	normal.
0	1	22	9	281	755	0	0	0	0	0	1	0	0	0	0	0	0	0	0	0	0	4	10	0	0	0	0	1	0	0.2	171	255	1	0	0.01	0.03	0	0	0	0	normal.
0	1	22	9	279	757	0	0	0	0	0	1	0	0	0	0	0	0	0	0	0	0	3	12	0	0	0	0	1	0	0.17	181	255	1	0	0.01	0.02	0	0	0	0	normal.
0	1	22	9	283	5286	0	0	0	0	0	1	0	0	0	0	0	0	0	0	0	0	7	7	0	0	0	0	1	0	0	7	255	1	0	0.14	0.02	0	0	0	0	normal.
0	1	22	9	289	8841	0	0	0	0	0	1	0	0	0	0	0	0	0	0	0	0	17	17	0	0	0	0	1	0	0	17	255	1	0	0.06	0.02	0	0	0	0	normal.
0	1	22	9	186	316	0	0	0	0	0	1	0	0	0	0	0	0	0	0	0	0	5	8	0	0	0	0	1	0	0.25	6	255	1	0	0.17	0.03	0	0	0	0	normal.
0	1	22	9	215	1263	0	0	0	0	0	1	0	0	0	0	0	0	0	0	0	0	3	3	0	0	0	0	1	0	0	16	255	1	0	0.06	0.03	0	0	0	0	normal.
0	1	22	9	226	944	0	0	0	0	0	1	0	0	0	0	0	0	0	0	0	0	2	2	0	0	0	0	1	0	0	26	255	1	0	0.04	0.03	0	0	0	0	normal.
0	1	22	9	219	308	0	0	0	0	0	1	0	0	0	0	0	0	0	0	0	0	2	2	0	0	0	0	1	0	0	36	255	1	0	0.03	0.03	0	0	0	0	normal.
0	1	22	9	213	2325	0	0	0	0	0	1	0	0	0	0	0	0	0	0	0	0	12	13	0	0	0	0	1	0	0.15	46	255	1	0	0.02	0.02	0	0	0	0	normal.
0	1	22	9	275	316	0	0	0	0	0	1	0	0	0	0	0	0	0	0	0	0	9	12	0	0	0	0	1	0	0.17	56	255	1	0	0.02	0.02	0	0	0	0	normal.
0	1	22	9	296	1319	0	0	0	0	0	1	0	0	0	0	0	0	0	0	0	0	8	8	0	0	0	0	1	0	0	66	255	1	0	0.02	0.02	0	0	0	0	normal.
0	1	22	9	205	308	0	0	0	0	0	1	0	0	0	0	0	0	0	0	0	0	7	39	0	0	0	0	1	0	0.18	76	255	1	0	0.01	0.02	0	0	0	0	normal.
0	1	22	9	228	316	0	0	0	0	0	1	0	0	0	0	0	0	0	0	0	0	6	6	0	0	0	0	1	0	0	86	255	1	0	0.01	0.02	0	0	0	0	normal.
0	1	22	9	241	944	0	0	0	0	0	1	0	0	0	0	0	0	0	0	0	0	3	24	0	0	0	0	1	0	0.21	96	255	1	0	0.01	0.02	0	0	0	0	normal.
0	1	22	9	214	1367	0	0	0	0	0	1	0	0	0	0	0	0	0	0	0	0	4	4	0	0	0	0	1	0	0	106	255	1	0	0.01	0.02	0	0	0	0	normal.
0	1	22	9	238	7339	0	0	0	0	0	1	0	0	0	0	0	0	0	0	0	0	4	4	0	0	0	0	1	0	0	116	255	1	0	0.01	0.02	0	0	0	0	normal.
0	1	22	9	251	1319	0	0	0	0	0	1	0	0	0	0	0	0	0	0	0	0	5	6	0	0	0	0	1	0	0.33	126	255	1	0	0.01	0.02	0	0	0	0	normal.
0	1	22	9	302	1263	0	0	0	0	0	1	0	0	0	0	0	0	0	0	0	0	4	5	0	0	0	0	1	0	0.4	136	255	1	0	0.01	0.02	0	0	0	0	normal.
0	1	22	9	191	2071	0	0	0	0	0	1	0	0	0	0	0	0	0	0	0	0	4	7	0	0	0	0	1	0	0.43	146	255	1	0	0.01	0.02	0	0	0	0	normal.
0	1	22	9	230	16617	0	0	0	0	0	1	0	0	0	0	0	0	0	0	0	0	1	2	0	0	0	0	1	0	1	156	255	1	0	0.01	0.02	0	0	0	0	normal.
0	1	22	9	280	934	0	0	0	0	0	1	0	0	0	0	0	0	0	0	0	0	11	15	0	0	0	0	1	0	0.13	166	255	1	0	0.01	0.02	0	0	0	0	normal.
0	1	22	9	192	7355	0	0	0	0	0	1	0	0	0	0	0	0	0	0	0	0	10	23	0	0	0	0	1	0	0.13	176	255	1	0	0.01	0.02	0	0	0	0	normal.
0	1	22	9	187	1046	0	0	0	0	0	1	0	0	0	0	0	0	0	0	0	0	9	34	0	0	0	0	1	0	0.12	186	255	1	0	0.01	0.02	0	0	0	0	normal.
0	1	22	9	214	1319	0	0	0	0	0	1	0	0	0	0	0	0	0	0	0	0	8	9	0	0	0	0	1	0	0.22	196	255	1	0	0.01	0.02	0	0	0	0	normal.
0	1	22	9	231	1046	0	0	0	0	0	1	0	0	0	0	0	0	0	0	0	0	6	11	0	0	0	0	1	0	0.36	206	255	1	0	0	0.02	0	0	0	0	normal.
0	1	22	9	279	7355	0	0	0	0	0	1	0	0	0	0	0	0	0	0	0	0	6	9	0	0	0	0	1	0	0.22	216	255	1	0	0	0.02	0	0	0	0	normal.
0	1	22	9	296	316	0	0	0	0	0	1	0	0	0	0	0	0	0	0	0	0	5	6	0	0	0	0	1	0	0.33	226	255	1	0	0	0.02	0	0	0	0	normal.
0	1	22	9	228	16617	0	0	0	0	0	1	0	0	0	0	0	0	0	0	0	0	3	3	0	0	0	0	1	0	0	236	255	1	0	0	0.01	0	0	0	0	normal.
0	1	22	9	305	944	0	0	0	0	0	1	0	0	0	0	0	0	0	0	0	0	2	5	0	0	0	0	1	0	0.4	246	255	1	0	0	0.01	0	0	0	0	normal.
0	1	22	9	305	934	0	0	0	0	0	1	0	0	0	0	0	0	0	0	0	0	12	12	0	0	0	0	1	0	0	255	255	1	0	0	0	0	0	0	0	normal.
0	1	22	9	303	316	0	0	0	0	0	1	0	0	0	0	0	0	0	0	0	0	10	14	0	0	0	0	1	0	0.14	255	255	1	0	0	0	0	0	0	0	normal.
0	1	22	9	307	891	0	0	0	0	0	1	0	0	0	0	0	0	0	0	0	0	8	11	0	0	0	0	1	0	0.18	255	255	1	0	0	0	0	0	0	0	normal.
0	1	22	9	277	891	0	0	0	0	0	1	0	0	0	0	0	0	0	0	0	0	6	13	0	0	0	0	1	0	0.31	255	255	1	0	0	0	0	0	0	0	normal.
0	1	22	9	308	944	0	0	0	0	0	1	0	0	0	0	0	0	0	0	0	0	5	17	0	0	0	0	1	0	0.18	255	255	1	0	0.01	0	0	0	0	0	normal.
0	1	22	9	203	1046	0	0	0	0	0	1	0	0	0	0	0	0	0	0	0	0	3	3	0	0	0	0	1	0	0	255	255	1	0	0	0	0	0	0	0	normal.
0	1	22	9	304	783	0	0	0	0	0	1	0	0	0	0	0	0	0	0	0	0	2	7	0	0	0	0	1	0	0.57	255	255	1	0	0	0	0	0	0	0	normal.
0	1	22	9	302	1263	0	0	0	0	0	1	0	0	0	0	0	0	0	0	0	0	2	4	0	0	0	0	1	0	0.75	255	255	1	0	0	0	0	0	0	0	normal.
0	1	22	9	307	891	0	0	0	0	0	1	0	0	0	0	0	0	0	0	0	0	12	14	0	0	0	0	1	0	0.21	255	255	1	0	0	0	0	0	0	0	normal.
0	1	22	9	207	891	0	0	0	0	0	1	0	0	0	0	0	0	0	0	0	0	9	13	0	0	0	0	1	0	0.15	255	255	1	0	0	0	0	0	0	0	normal.
0	1	22	9	231	903	0	0	0	0	0	1	0	0	0	0	0	0	0	0	0	0	8	8	0	0	0	0	1	0	0	255	255	1	0	0	0	0	0	0	0	normal.
0	1	22	9	304	1046	0	0	0	0	0	1	0	0	0	0	0	0	0	0	0	0	3	6	0	0	0	0	1	0	0.33	255	255	1	0	0	0	0	0	0	0	normal.
0	1	22	9	280	2071	0	0	0	0	0	1	0	0	0	0	0	0	0	0	0	0	6	7	0	0	0	0	1	0	0.29	255	255	1	0	0	0	0	0	0	0	normal.
0	1	22	9	208	934	0	0	0	0	0	1	0	0	0	0	0	0	0	0	0	0	9	13	0	0	0	0	1	0	0.15	255	255	1	0	0	0	0	0	0	0	normal.
0	1	22	9	217	1255	0	0	0	0	0	1	0	0	0	0	0	0	0	0	0	0	9	10	0	0	0	0	1	0	0.2	255	255	1	0	0	0	0	0	0	0	normal.
0	1	22	9	220	850	0	0	0	0	0	1	0	0	0	0	0	0	0	0	0	0	19	20	0	0	0	0	1	0	0.1	255	255	1	0	0	0	0	0	0	0	normal.
0	1	22	9	202	1263	0	0	0	0	0	1	0	0	0	0	0	0	0	0	0	0	3	5	0	0	0	0	1	0	0.4	255	255	1	0	0	0	0	0	0	0	normal.
0	1	22	9	226	944	0	0	0	0	0	1	0	0	0	0	0	0	0	0	0	0	2	3	0	0	0	0	1	0	0.67	255	255	1	0	0	0	0	0	0	0	normal.
0	1	22	9	204	1046	0	0	0	0	0	1	0	0	0	0	0	0	0	0	0	0	3	6	0	0	0	0	1	0	0.33	255	255	1	0	0	0	0	0	0	0	normal.
0	1	22	9	234	944	0	0	0	0	0	1	0	0	0	0	0	0	0	0	0	0	1	1	0	0	0	0	1	0	0	255	255	1	0	0	0	0	0	0	0	normal.
0	1	22	9	227	1319	0	0	0	0	0	1	0	0	0	0	0	0	0	0	0	0	10	11	0	0	0	0	1	0	0.18	255	255	1	0	0	0	0	0	0	0	normal.
0	1	22	9	333	891	0	0	0	0	0	1	0	0	0	0	0	0	0	0	0	0	11	12	0	0	0	0	1	0	0.17	255	255	1	0	0	0	0	0	0	0	normal.
0	1	22	9	340	2325	0	0	0	0	0	1	0	0	0	0	0	0	0	0	0	0	9	11	0	0	0	0	1	0	0.18	255	255	1	0	0	0	0	0	0	0	normal.
0	1	22	9	203	316	0	0	0	0	0	1	0	0	0	0	0	0	0	0	0	0	10	14	0	0	0	0	1	0	0.14	255	255	1	0	0	0	0	0	0	0	normal.
0	1	22	9	207	308	0	0	0	0	0	1	0	0	0	0	0	0	0	0	0	0	8	12	0	0	0	0	1	0	0.17	255	255	1	0	0	0	0	0	0	0	normal.
0	1	22	9	227	2325	0	0	0	0	0	1	0	0	0	0	0	0	0	0	0	0	7	8	0	0	0	0	1	0	0.25	255	255	1	0	0	0	0	0	0	0	normal.
0	1	22	9	303	316	0	0	0	0	0	1	0	0	0	0	0	0	0	0	0	0	4	7	0	0	0	0	1	0	0.29	255	255	1	0	0	0	0	0	0	0	normal.
0	1	22	9	206	891	0	0	0	0	0	1	0	0	0	0	0	0	0	0	0	0	4	7	0	0	0	0	1	0	0.29	255	255	1	0	0	0	0	0	0	0	normal.
0	1	22	9	315	1263	0	0	0	0	0	1	0	0	0	0	0	0	0	0	0	0	2	3	0	0	0	0	1	0	0.67	255	255	1	0	0.01	0	0	0	0	0	normal.
0	1	22	9	342	944	0	0	0	0	0	1	0	0	0	0	0	0	0	0	0	0	2	2	0	0	0	0	1	0	0	255	255	1	0	0	0	0	0	0	0	normal.
0	1	22	9	356	7339	0	0	0	0	0	1	0	0	0	0	0	0	0	0	0	0	3	5	0	0	0	0	1	0	0.6	255	255	1	0	0	0	0	0	0	0	normal.
0	1	22	9	279	891	0	0	0	0	0	1	0	0	0	0	0	0	0	0	0	0	10	14	0	0	0	0	1	0	0.14	255	255	1	0	0	0	0	0	0	0	normal.
0	1	22	9	208	7355	0	0	0	0	0	1	0	0	0	0	0	0	0	0	0	0	9	13	0	0	0	0	1	0	0.15	255	255	1	0	0	0	0	0	0	0	normal.
0	1	22	9	230	903	0	0	0	0	0	1	0	0	0	0	0	0	0	0	0	0	9	10	0	0	0	0	1	0	0.2	255	255	1	0	0	0	0	0	0	0	normal.
0	1	22	9	308	944	0	0	0	0	0	1	0	0	0	0	0	0	0	0	0	0	5	7	0	0	0	0	1	0	0.29	255	255	1	0	0	0	0	0	0	0	normal.
0	1	22	9	338	944	0	0	0	0	0	1	0	0	0	0	0	0	0	0	0	0	4	5	0	0	0	0	1	0	0.4	255	255	1	0	0	0	0	0	0	0	normal.
0	1	22	9	343	783	0	0	0	0	0	1	0	0	0	0	0	0	0	0	0	0	2	6	0	0	0	0	1	0	0.5	255	255	1	0	0	0	0	0	0	0	normal.
0	1	22	9	297	553	0	0	0	0	0	1	0	0	0	0	0	0	0	0	0	0	1	1	0	0	0	0	1	0	0	255	255	1	0	0	0	0	0	0	0	normal.
0	1	22	9	308	2071	0	0	0	0	0	1	0	0	0	0	0	0	0	0	0	0	2	3	0	0	0	0	1	0	0.67	255	255	1	0	0	0	0	0	0	0	normal.
0	1	22	9	308	934	0	0	0	0	0	1	0	0	0	0	0	0	0	0	0	0	11	15	0	0	0	0	1	0	0.13	255	255	1	0	0	0	0	0	0	0	normal.
0	1	22	9	296	934	0	0	0	0	0	1	0	0	0	0	0	0	0	0	0	0	5	5	0	0	0	0	1	0	0	255	255	1	0	0	0	0	0	0	0	normal.
0	1	22	9	228	16617	0	0	0	0	0	1	0	0	0	0	0	0	0	0	0	0	5	8	0	0	0	0	1	0	0.25	255	255	1	0	0	0	0	0	0	0	normal.
0	1	22	9	301	934	0	0	0	0	0	1	0	0	0	0	0	0	0	0	0	0	4	4	0	0	0	0	1	0	0	255	255	1	0	0	0	0	0	0	0	normal.
0	1	22	9	293	472	0	0	0	0	0	1	0	0	0	0	0	0	0	0	0	0	1	1	0	0	0	0	1	0	0	255	255	1	0	0	0	0	0	0	0	normal.
0	1	22	9	186	784	0	0	0	0	0	1	0	0	0	0	0	0	0	0	0	0	6	9	0	0	0	0	1	0	0.22	255	255	1	0	0	0	0	0	0	0	normal.
0	1	22	9	216	316	0	0	0	0	0	1	0	0	0	0	0	0	0	0	0	0	5	5	0	0	0	0	1	0	0	255	255	1	0	0	0	0	0	0	0	normal.
0	1	22	9	221	316	0	0	0	0	0	1	0	0	0	0	0	0	0	0	0	0	3	8	0	0	0	0	1	0	0.62	255	255	1	0	0	0	0	0	0	0	normal.
0	1	22	9	216	316	0	0	0	0	0	1	0	0	0	0	0	0	0	0	0	0	3	3	0	0	0	0	1	0	0	255	255	1	0	0	0	0	0	0	0	normal.
0	1	22	9	216	784	0	0	0	0	0	1	0	0	0	0	0	0	0	0	0	0	11	11	0	0	0	0	1	0	0	255	255	1	0	0	0	0	0	0	0	normal.
0	1	22	9	280	2071	0	0	0	0	0	1	0	0	0	0	0	0	0	0	0	0	10	13	0	0	0	0	1	0	0.15	255	255	1	0	0	0	0	0	0	0	normal.
0	1	22	9	290	1046	0	0	0	0	0	1	0	0	0	0	0	0	0	0	0	0	4	4	0	0	0	0	1	0	0	255	255	1	0	0	0	0	0	0	0	normal.
0	1	22	9	279	891	0	0	0	0	0	1	0	0	0	0	0	0	0	0	0	0	6	8	0	0	0	0	1	0	0.25	255	255	1	0	0	0	0	0	0	0	normal.
0	1	22	9	294	934	0	0	0	0	0	1	0	0	0	0	0	0	0	0	0	0	3	5	0	0	0	0	1	0	0.6	255	255	1	0	0	0	0	0	0	0	normal.
0	1	22	9	277	891	0	0	0	0	0	1	0	0	0	0	0	0	0	0	0	0	5	5	0	0	0	0	1	0	0	255	255	1	0	0.01	0	0	0	0	0	normal.
0	1	22	9	295	2325	0	0	0	0	0	1	0	0	0	0	0	0	0	0	0	0	3	6	0	0	0	0	1	0	0.67	255	255	1	0	0	0	0	0	0	0	normal.
0	1	22	9	303	1263	0	0	0	0	0	1	0	0	0	0	0	0	0	0	0	0	6	7	0	0	0	0	1	0	0.29	255	255	1	0	0	0	0	0	0	0	normal.
0	1	22	9	274	1046	0	0	0	0	0	1	0	0	0	0	0	0	0	0	0	0	10	14	0	0	0	0	1	0	0.14	255	255	1	0	0	0	0	0	0	0	normal.
0	1	22	9	296	2325	0	0	0	0	0	1	0	0	0	0	0	0	0	0	0	0	9	10	0	0	0	0	1	0	0.2	255	255	1	0	0	0	0	0	0	0	normal.
0	1	22	9	314	569	0	0	0	0	0	1	0	0	0	0	0	0	0	0	0	0	1	1	0	0	0	0	1	0	0	4	255	1	0	0.25	0.01	0	0	0	0	normal.
0	1	22	9	268	602	0	0	0	0	0	1	0	0	0	0	0	0	0	0	0	0	1	11	0	0	0	0	1	0	0.55	14	255	1	0	0.07	0.01	0	0	0	0	normal.
0	1	22	9	173	4522	0	0	0	0	0	1	0	0	0	0	0	0	0	0	0	0	2	2	0	0	0	0	1	0	0	2	255	1	0	0.5	0.02	0	0	0	0	normal.
0	1	22	9	228	1192	0	0	0	0	0	1	0	0	0	0	0	0	0	0	0	0	12	12	0	0	0	0	1	0	0	12	255	1	0	0.08	0.02	0	0	0	0	normal.
0	1	22	9	231	36340	0	0	0	0	0	1	0	0	0	0	0	0	0	0	0	0	22	22	0	0	0	0	1	0	0	22	255	1	0	0.05	0.02	0	0	0	0	normal.
0	1	22	9	241	1884	0	0	0	0	0	1	0	0	0	0	0	0	0	0	0	0	6	6	0	0	0	0	1	0	0	32	255	1	0	0.03	0.02	0	0	0	0	normal.
0	1	22	9	260	193	0	0	0	0	0	1	0	0	0	0	0	0	0	0	0	0	1	1	0	0	0	0	1	0	0	2	255	1	0	0.5	0.03	0	0	0	0	normal.
0	1	22	9	288	9477	0	0	0	0	0	1	0	0	0	0	0	0	0	0	0	0	3	3	0	0	0	0	1	0	0	6	255	1	0	0.17	0.04	0	0	0	0	normal.
0	1	22	9	195	1666	0	0	0	0	0	1	0	0	0	0	0	0	0	0	0	0	2	2	0	0	0	0	1	0	0	10	255	1	0	0.1	0.04	0	0	0	0	normal.
0	1	22	9	340	10629	0	0	0	0	0	1	0	0	0	0	0	0	0	0	0	0	4	6	0	0	0	0	1	0	0.5	4	255	1	0	0.25	0.04	0	0	0	0	normal.
0	1	22	9	338	4900	0	0	0	0	0	1	0	0	0	0	0	0	0	0	0	0	14	16	0	0	0	0	1	0	0.19	14	255	1	0	0.07	0.04	0	0	0	0	normal.
0	1	22	9	223	5668	0	0	0	0	0	1	0	0	0	0	0	0	0	0	0	0	10	10	0	0	0	0	1	0	0	10	255	1	0	0.1	0.05	0	0	0	0	normal.
0	1	22	9	223	1715	0	0	0	0	0	1	0	0	0	0	0	0	0	0	0	0	20	21	0	0	0	0	1	0	0.1	20	255	1	0	0.05	0.05	0	0	0	0	normal.
0	1	22	9	239	638	0	0	0	0	0	1	0	0	0	0	0	0	0	0	0	0	1	1	0	0	0	0	1	0	0	30	255	1	0	0.03	0.05	0	0	0	0	normal.
0	1	22	9	239	279	0	0	0	0	0	1	0	0	0	0	0	0	0	0	0	0	11	11	0	0	0	0	1	0	0	40	255	1	0	0.03	0.05	0	0	0	0	normal.
0	1	22	9	245	1194	0	0	0	0	0	1	0	0	0	0	0	0	0	0	0	0	21	21	0	0	0	0	1	0	0	50	255	1	0	0.02	0.05	0	0	0	0	normal.
0	1	22	9	190	27142	0	0	0	0	0	1	0	0	0	0	0	0	0	0	0	0	1	1	0	0	0	0	1	0	0	60	255	1	0	0.02	0.05	0	0	0	0	normal.
0	1	22	9	239	638	0	0	0	0	0	1	0	0	0	0	0	0	0	0	0	0	3	3	0	0	0	0	1	0	0	70	255	1	0	0.01	0.05	0	0	0	0	normal.
0	1	22	9	162	2429	0	0	0	0	0	1	0	0	0	0	0	0	0	0	0	0	13	13	0	0	0	0	1	0	0	80	255	1	0	0.01	0.05	0	0	0	0	normal.
0	1	22	9	268	338	0	0	0	1	0	1	0	0	0	0	0	0	0	0	0	0	4	17	0	0	0	0	1	0	0.12	90	255	1	0	0.01	0.05	0	0	0	0	normal.
0	1	22	9	240	294	0	0	0	0	0	1	0	0	0	0	0	0	0	0	0	0	4	4	0	0	0	0	1	0	0	100	255	1	0	0.01	0.05	0	0	0	0	normal.
0	1	22	9	244	1256	0	0	0	0	0	1	0	0	0	0	0	0	0	0	0	0	14	14	0	0	0	0	1	0	0	110	255	1	0	0.01	0.05	0	0	0	0	normal.
0	1	22	9	255	261	0	0	0	0	0	1	0	0	0	0	0	0	0	0	0	0	2	2	0	0	0	0	1	0	0	120	255	1	0	0.01	0.05	0	0	0	0	normal.
0	1	22	9	198	1111	0	0	0	0	0	1	0	0	0	0	0	0	0	0	0	0	1	1	0	0	0	0	1	0	0	130	255	1	0	0.01	0.05	0	0	0	0	normal.
0	1	22	9	162	1569	0	0	0	0	0	1	0	0	0	0	0	0	0	0	0	0	6	8	0	0	0	0	1	0	0.25	140	255	1	0	0.01	0.05	0	0	0	0	normal.
0	1	22	9	248	1681	0	0	0	0	0	1	0	0	0	0	0	0	0	0	0	0	16	21	0	0	0	0	1	0	0.1	150	255	1	0	0.01	0.05	0	0	0	0	normal.
0	1	22	9	241	253	0	0	0	0	0	1	0	0	0	0	0	0	0	0	0	0	3	3	0	0	0	0	1	0	0	160	255	1	0	0.01	0.04	0	0	0	0	normal.
0	1	22	9	205	1335	0	0	0	0	0	1	0	0	0	0	0	0	0	0	0	0	7	7	0	0	0	0	1	0	0	170	255	1	0	0.01	0.03	0	0	0	0	normal.
0	1	22	9	215	2075	0	0	0	0	0	1	0	0	0	0	0	0	0	0	0	0	17	17	0	0	0	0	1	0	0	180	255	1	0	0.01	0.03	0	0	0	0	normal.
0	1	22	9	297	2762	0	0	0	0	0	1	0	0	0	0	0	0	0	0	0	0	8	8	0	0	0	0	1	0	0	8	255	1	0	0.12	0.03	0	0	0	0	normal.
0	1	22	9	319	4967	0	0	0	0	0	1	0	0	0	0	0	0	0	0	0	0	6	6	0	0	0	0	1	0	0	18	255	1	0	0.06	0.03	0	0	0	0	normal.
0	1	22	9	186	2970	0	0	0	0	0	1	0	0	0	0	0	0	0	0	0	0	7	25	0	0	0	0	1	0	0.12	28	255	1	0	0.04	0.03	0	0	0	0	normal.
0	1	22	9	278	448	0	0	0	0	0	1	0	0	0	0	0	0	0	0	0	0	5	7	0	0	0	0	1	0	0.43	38	255	1	0	0.03	0.02	0	0	0	0	normal.
0	1	22	9	299	2717	0	0	0	0	0	1	0	0	0	0	0	0	0	0	0	0	6	6	0	0	0	0	1	0	0	48	255	1	0	0.02	0.02	0	0	0	0	normal.
0	1	22	9	395	448	0	0	0	0	0	1	0	0	0	0	0	0	0	0	0	0	4	4	0	0	0	0	1	0	0	58	255	1	0	0.02	0.02	0	0	0	0	normal.
0	1	22	9	213	12446	0	0	0	0	0	1	0	0	0	0	0	0	0	0	0	0	1	1	0	0	0	0	1	0	0	5	255	1	0	0.2	0.02	0	0	0	0	normal.
0	1	22	9	213	12446	0	0	0	0	0	1	0	0	0	0	0	0	0	0	0	0	1	1	0	0	0	0	1	0	0	15	255	1	0	0.07	0.01	0	0	0	0	normal.
0	1	22	9	223	13364	0	0	0	0	0	1	0	0	0	0	0	0	0	0	0	0	1	1	0	0	0	0	1	0	0	25	255	1	0	0.04	0.01	0	0	0	0	normal.
0	1	22	9	218	3160	0	0	0	0	0	1	0	0	0	0	0	0	0	0	0	0	11	11	0	0	0	0	1	0	0	35	255	1	0	0.03	0.01	0	0	0	0	normal.
102	1	22	9	201	2613	0	0	0	0	0	1	0	0	0	0	0	0	0	0	0	0	4	7	0	0	0	0	1	0	0.29	9	255	1	0	0.11	0.02	0	0	0	0	normal.
0	1	22	9	219	1354	0	0	0	0	0	1	0	0	0	0	0	0	0	0	0	0	2	2	0	0	0	0	1	0	0	2	255	1	0	0.5	0.02	0	0	0	0	normal.
0	1	22	9	224	3694	0	0	0	0	0	1	0	0	0	0	0	0	0	0	0	0	12	12	0	0	0	0	1	0	0	12	255	1	0	0.08	0.02	0	0	0	0	normal.
0	1	22	9	223	2133	0	0	0	0	0	1	0	0	0	0	0	0	0	0	0	0	22	22	0	0	0	0	1	0	0	22	255	1	0	0.05	0.02	0	0	0	0	normal.
0	1	22	9	220	313	0	0	0	0	0	1	0	0	0	0	0	0	0	0	0	0	4	4	0	0	0	0	1	0	0	32	255	1	0	0.03	0.02	0	0	0	0	normal.
0	1	22	9	222	321	0	0	0	0	0	1	0	0	0	0	0	0	0	0	0	0	4	4	0	0	0	0	1	0	0	42	255	1	0	0.02	0.02	0	0	0	0	normal.
0	1	22	9	289	658	0	0	0	0	0	1	0	0	0	0	0	0	0	0	0	0	4	4	0	0	0	0	1	0	0	52	255	1	0	0.02	0.02	0	0	0	0	normal.
0	1	22	9	308	11283	0	0	0	0	0	1	0	0	0	0	0	0	0	0	0	0	14	14	0	0	0	0	1	0	0	62	255	1	0	0.02	0.02	0	0	0	0	normal.
0	1	22	9	300	3218	0	0	0	0	0	1	0	0	0	0	0	0	0	0	0	0	24	24	0	0	0	0	1	0	0	72	255	1	0	0.01	0.02	0	0	0	0	normal.
0	1	22	9	214	609	0	0	0	0	0	1	0	0	0	0	0	0	0	0	0	0	10	11	0	0	0	0	1	0	0.18	82	255	1	0	0.01	0.02	0	0	0	0	normal.
0	1	22	9	212	259	0	0	0	0	0	1	0	0	0	0	0	0	0	0	0	0	19	20	0	0	0	0	1	0	0.1	92	255	1	0	0.01	0.02	0	0	0	0	normal.
0	1	22	9	211	313	0	0	0	0	0	1	0	0	0	0	0	0	0	0	0	0	28	29	0	0	0	0	1	0	0.07	102	255	1	0	0.01	0.02	0	0	0	0	normal.
0	1	22	9	219	4624	0	0	0	0	0	1	0	0	0	0	0	0	0	0	0	0	37	38	0	0	0	0	1	0	0.05	112	255	1	0	0.01	0.02	0	0	0	0	normal.
0	1	22	9	216	767	0	0	0	0	0	1	0	0	0	0	0	0	0	0	0	0	4	4	0	0	0	0	1	0	0	122	255	1	0	0.01	0.02	0	0	0	0	normal.
0	1	22	9	231	1722	0	0	0	0	0	1	0	0	0	0	0	0	0	0	0	0	13	13	0	0	0	0	1	0	0	132	255	1	0	0.01	0.02	0	0	0	0	normal.
0	1	22	9	227	3218	0	0	0	0	0	1	0	0	0	0	0	0	0	0	0	0	22	22	0	0	0	0	1	0	0	142	255	1	0	0.01	0.02	0	0	0	0	normal.
0	1	22	9	216	17733	0	0	0	0	0	1	0	0	0	0	0	0	0	0	0	0	31	31	0	0	0	0	1	0	0	152	255	1	0	0.01	0.02	0	0	0	0	normal.
0	1	22	9	305	1819	0	0	0	0	0	1	0	0	0	0	0	0	0	0	0	0	34	34	0	0	0	0	1	0	0	162	255	1	0	0.01	0.02	0	0	0	0	normal.
0	1	22	9	193	7936	0	0	0	0	0	1	0	0	0	0	0	0	0	0	0	0	2	2	0	0	0	0	1	0	0	172	255	1	0	0.01	0.02	0	0	0	0	normal.
0	1	22	9	191	12161	0	0	0	0	0	1	0	0	0	0	0	0	0	0	0	0	12	12	0	0	0	0	1	0	0	182	255	1	0	0.01	0.02	0	0	0	0	normal.
0	1	22	9	189	313	0	0	0	0	0	1	0	0	0	0	0	0	0	0	0	0	22	22	0	0	0	0	1	0	0	192	255	1	0	0.01	0.02	0	0	0	0	normal.
0	1	22	9	193	17733	0	0	0	0	0	1	0	0	0	0	0	0	0	0	0	0	32	32	0	0	0	0	1	0	0	202	255	1	0	0	0.02	0	0	0	0	normal.
0	1	22	9	225	1632	0	0	0	0	0	1	0	0	0	0	0	0	0	0	0	0	2	2	0	0	0	0	1	0	0	212	255	1	0	0	0.02	0	0	0	0	normal.
0	1	22	9	289	4894	0	0	0	0	0	1	0	0	0	0	0	0	0	0	0	0	4	4	0	0	0	0	1	0	0	222	255	1	0	0	0.02	0	0	0	0	normal.
0	1	22	9	303	7208	0	0	0	0	0	1	0	0	0	0	0	0	0	0	0	0	14	14	0	0	0	0	1	0	0	232	255	1	0	0	0.02	0	0	0	0	normal.
0	1	22	9	289	6329	0	0	0	0	0	1	0	0	0	0	0	0	0	0	0	0	24	24	0	0	0	0	1	0	0	242	255	1	0	0	0.01	0	0	0	0	normal.
0	1	22	9	305	1035	0	0	0	0	0	1	0	0	0	0	0	0	0	0	0	0	34	34	0	0	0	0	1	0	0	252	255	1	0	0	0.01	0	0	0	0	normal.
0	1	22	9	315	1344	0	0	0	0	0	1	0	0	0	0	0	0	0	0	0	0	2	2	0	0	0	0	1	0	0	255	255	1	0	0	0	0	0	0	0	normal.
0	1	22	9	321	1707	0	0	0	0	0	1	0	0	0	0	0	0	0	0	0	0	12	12	0	0	0	0	1	0	0	255	255	1	0	0	0	0	0	0	0	normal.
0	1	22	9	317	2083	0	0	0	0	0	1	0	0	0	0	0	0	0	0	0	0	7	7	0	0	0	0	1	0	0	255	255	1	0	0	0	0	0	0	0	normal.
0	1	22	9	321	1214	0	0	0	0	0	1	0	0	0	0	0	0	0	0	0	0	17	17	0	0	0	0	1	0	0	255	255	1	0	0	0	0	0	0	0	normal.
0	1	22	9	210	1707	0	0	0	0	0	1	0	0	0	0	0	0	0	0	0	0	9	9	0	0	0	0	1	0	0	255	255	1	0	0	0	0	0	0	0	normal.
0	1	22	9	214	1281	0	0	0	0	0	1	0	0	0	0	0	0	0	0	0	0	19	19	0	0	0	0	1	0	0	255	255	1	0	0	0	0	0	0	0	normal.
0	1	22	9	227	3218	0	0	0	0	0	1	0	0	0	0	0	0	0	0	0	0	29	29	0	0	0	0	1	0	0	255	255	1	0	0	0	0	0	0	0	normal.
0	1	22	9	232	1819	0	0	0	0	0	1	0	0	0	0	0	0	0	0	0	0	39	39	0	0	0	0	1	0	0	255	255	1	0	0	0	0	0	0	0	normal.
0	1	22	9	213	315	0	0	0	0	0	1	0	0	0	0	0	0	0	0	0	0	5	5	0	0	0	0	1	0	0	255	255	1	0	0	0	0	0	0	0	normal.
0	1	22	9	214	609	0	0	0	0	0	1	0	0	0	0	0	0	0	0	0	0	15	15	0	0	0	0	1	0	0	255	255	1	0	0	0	0	0	0	0	normal.
0	1	22	9	212	259	0	0	0	0	0	1	0	0	0	0	0	0	0	0	0	0	25	25	0	0	0	0	1	0	0	255	255	1	0	0	0	0	0	0	0	normal.
0	1	22	9	215	24860	0	0	0	0	0	1	0	0	0	0	0	0	0	0	0	0	35	35	0	0	0	0	1	0	0	255	255	1	0	0	0	0	0	0	0	normal.
0	1	22	9	317	12640	0	0	0	0	0	1	0	0	0	0	0	0	0	0	0	0	3	3	0	0	0	0	1	0	0	255	255	1	0	0	0	0	0	0	0	normal.
0	1	22	9	311	1707	0	0	0	0	0	1	0	0	0	0	0	0	0	0	0	0	13	13	0	0	0	0	1	0	0	255	255	1	0	0	0	0	0	0	0	normal.
0	1	22	9	314	2996	0	0	0	0	0	1	0	0	0	0	0	0	0	0	0	0	23	23	0	0	0	0	1	0	0	255	255	1	0	0	0	0	0	0	0	normal.
0	1	22	9	333	1819	0	0	0	0	0	1	0	0	0	0	0	0	0	0	0	0	34	34	0.03	0.03	0	0	1	0	0	255	255	1	0	0	0	0	0	0	0	normal.
0	1	22	9	0	514	0	0	0	0	0	0	0	0	0	0	0	0	0	0	0	0	3	3	0	0	0	0	1	0	0	255	255	1	0	0	0	0	0	0	0	normal.
0	1	22	9	284	13410	0	0	0	0	0	1	0	0	0	0	0	0	0	0	0	0	1	1	0	0	0	0	1	0	0	255	255	1	0	0	0	0.01	0.01	0	0	normal.
0	1	22	9	163	30113	0	0	0	0	0	1	0	0	0	0	0	0	0	0	0	0	1	5	0	0	0	0	1	0	0.4	255	255	1	0	0	0	0.01	0.01	0	0	normal.
0	1	22	9	215	12161	0	0	0	0	0	1	0	0	0	0	0	0	0	0	0	0	10	10	0	0	0	0	1	0	0	255	255	1	0	0	0	0.01	0.01	0	0	normal.
0	1	22	9	231	7208	0	0	0	0	0	1	0	0	0	0	0	0	0	0	0	0	19	19	0	0	0	0	1	0	0	255	255	1	0	0	0	0.01	0.01	0	0	normal.
0	1	22	9	233	2019	0	0	0	0	0	1	0	0	0	0	0	0	0	0	0	0	28	28	0	0	0	0	1	0	0	255	255	1	0	0	0	0.01	0.01	0	0	normal.
0	1	22	9	217	2658	0	0	0	0	0	1	0	0	0	0	0	0	0	0	0	0	37	37	0	0	0	0	1	0	0	255	255	1	0	0	0	0.01	0.01	0	0	normal.
0	1	22	9	317	4894	0	0	0	0	0	1	0	0	0	0	0	0	0	0	0	0	17	17	0	0	0	0	1	0	0	255	255	1	0	0	0	0.01	0.01	0	0	normal.
0	1	22	9	333	2019	0	0	0	0	0	1	0	0	0	0	0	0	0	0	0	0	27	27	0	0	0	0	1	0	0	255	255	1	0	0	0	0.01	0.01	0	0	normal.
0	1	22	9	317	2658	0	0	0	0	0	1	0	0	0	0	0	0	0	0	0	0	37	37	0	0	0	0	1	0	0	255	255	1	0	0	0	0.01	0.01	0	0	normal.
0	1	22	9	317	6329	0	0	0	0	0	1	0	0	0	0	0	0	0	0	0	0	6	6	0	0	0	0	1	0	0	255	255	1	0	0	0	0.01	0.01	0	0	normal.
0	1	22	9	263	30113	0	0	0	0	0	1	0	0	0	0	0	0	0	0	0	0	16	16	0	0	0	0	1	0	0	255	255	1	0	0	0	0.01	0.01	0	0	normal.
0	1	22	9	328	3218	0	0	0	0	0	1	0	0	0	0	0	0	0	0	0	0	26	26	0	0	0	0	1	0	0	255	255	1	0	0	0	0.01	0.01	0	0	normal.
0	1	22	9	320	4624	0	0	0	0	0	1	0	0	0	0	0	0	0	0	0	0	36	36	0	0	0	0	1	0	0	255	255	1	0	0	0	0.01	0.01	0	0	normal.
0	1	22	9	334	1610	0	0	0	0	0	1	0	0	0	0	0	0	0	0	0	0	5	6	0	0	0	0	1	0	0.33	255	255	1	0	0	0	0.01	0.01	0	0	normal.
0	1	22	9	338	5835	0	0	0	0	0	1	0	0	0	0	0	0	0	0	0	0	3	3	0	0	0	0	1	0	0	255	255	1	0	0	0	0.01	0.01	0	0	normal.
0	1	22	9	313	924	0	0	0	0	0	1	0	0	0	0	0	0	0	0	0	0	2	2	0	0	0	0	1	0	0	255	255	1	0	0	0	0.01	0.01	0	0	normal.
0	1	22	9	212	1707	0	0	0	0	0	1	0	0	0	0	0	0	0	0	0	0	12	30	0	0	0	0	1	0	0.1	255	255	1	0	0	0	0.01	0.01	0	0	normal.
0	1	22	9	217	654	0	0	0	0	0	1	0	0	0	0	0	0	0	0	0	0	21	39	0	0	0	0	1	0	0.08	255	255	1	0	0	0	0.01	0.01	0	0	normal.
0	1	22	9	217	24860	0	0	0	0	0	1	0	0	0	0	0	0	0	0	0	0	30	48	0	0	0	0	1	0	0.06	255	255	1	0	0	0	0.01	0.01	0	0	normal.
0	1	22	9	234	1035	0	0	0	0	0	1	0	0	0	0	0	0	0	0	0	0	39	57	0	0	0	0	1	0	0.05	255	255	1	0	0	0	0.01	0.01	0	0	normal.
0	1	22	9	315	12161	0	0	0	0	0	1	0	0	0	0	0	0	0	0	0	0	15	15	0	0	0	0	1	0	0	255	255	1	0	0	0	0.01	0.01	0	0	normal.
0	1	22	9	314	321	0	0	0	0	0	1	0	0	0	0	0	0	0	0	0	0	25	25	0	0	0	0	1	0	0	255	255	1	0	0	0	0.01	0.01	0	0	normal.
0	1	22	9	333	2019	0	0	0	0	0	1	0	0	0	0	0	0	0	0	0	0	35	35	0	0	0	0	1	0	0	255	255	1	0	0	0	0.01	0.01	0	0	normal.
0	1	22	9	289	12640	0	0	0	0	0	1	0	0	0	0	0	0	0	0	0	0	3	3	0	0	0	0	1	0	0	255	255	1	0	0	0	0.01	0.01	0	0	normal.
0	1	22	9	358	1272	0	0	0	0	0	1	0	0	0	0	0	0	0	0	0	0	7	7	0	0	0	0	1	0	0	255	255	1	0	0	0	0.01	0.01	0	0	normal.
0	1	22	9	355	2245	0	0	0	0	0	1	0	0	0	0	0	0	0	0	0	0	16	20	0	0	0	0	1	0	0.1	255	255	1	0	0	0	0	0	0	0	normal.
0	1	22	9	355	327	0	0	0	0	0	1	0	0	0	0	0	0	0	0	0	0	25	30	0	0	0	0	1	0	0.07	255	255	1	0	0	0	0	0	0	0	normal.
0	1	22	9	200	658	0	0	0	0	0	1	0	0	0	0	0	0	0	0	0	0	2	2	0	0	0	0	1	0	0	255	255	1	0	0	0	0	0	0	0	normal.
0	1	22	9	199	2596	0	0	0	0	0	1	0	0	0	0	0	0	0	0	0	0	12	12	0	0	0	0	1	0	0	255	255	1	0	0.01	0	0	0	0	0	normal.
0	1	22	9	219	11283	0	0	0	0	0	1	0	0	0	0	0	0	0	0	0	0	22	22	0	0	0	0	1	0	0	255	255	1	0	0	0	0	0	0	0	normal.
0	1	22	9	216	1819	0	0	0	0	0	1	0	0	0	0	0	0	0	0	0	0	32	32	0	0	0	0	1	0	0	255	255	1	0	0.01	0	0	0	0	0	normal.
0	1	22	9	308	11283	0	0	0	0	0	1	0	0	0	0	0	0	0	0	0	0	14	14	0	0	0	0	1	0	0	255	255	1	0	0	0	0	0	0	0	normal.
0	1	22	9	230	2527	0	0	0	0	0	1	0	0	0	0	0	0	0	0	0	0	9	13	0	0	0	0	1	0	0.15	255	255	1	0	0	0	0	0	0	0	normal.
0	1	22	9	198	609	0	0	0	0	0	1	0	0	0	0	0	0	0	0	0	0	7	8	0	0	0	0	1	0	0.25	255	255	1	0	0	0	0	0	0	0	normal.
0	1	22	9	199	654	0	0	0	0	0	1	0	0	0	0	0	0	0	0	0	0	17	18	0	0	0	0	1	0	0.11	255	255	1	0	0	0	0	0	0	0	normal.
0	1	22	9	197	321	0	0	0	0	0	1	0	0	0	0	0	0	0	0	0	0	27	28	0	0	0	0	1	0	0.07	255	255	1	0	0	0	0	0	0	0	normal.
0	1	22	9	197	315	0	0	0	0	0	1	0	0	0	0	0	0	0	0	0	0	37	37	0	0	0	0	1	0	0	255	255	1	0	0	0	0	0	0	0	normal.
0	1	22	9	210	5939	0	0	0	0	0	1	0	0	0	0	0	0	0	0	0	0	6	6	0	0	0	0	1	0	0	255	255	1	0	0	0	0	0	0	0	normal.
0	1	22	9	207	353	0	0	0	0	0	1	0	0	0	0	0	0	0	0	0	0	15	15	0	0	0	0	1	0	0	255	255	1	0	0	0	0	0	0	0	normal.
0	1	22	9	164	16963	0	0	0	0	0	1	0	0	0	0	0	0	0	0	0	0	1	4	0	0	0	0	1	0	0.5	255	255	1	0	0	0	0	0	0	0	normal.
0	1	22	9	226	1637	0	0	0	0	0	1	0	0	0	0	0	0	0	0	0	0	11	11	0	0	0	0	1	0	0	255	255	1	0	0	0	0	0	0	0	normal.
0	1	22	9	288	626	0	0	0	0	0	1	0	0	0	0	0	0	0	0	0	0	18	18	0	0	0	0	1	0	0	255	255	1	0	0	0	0	0	0	0	normal.
0	1	22	9	189	978	0	0	0	0	0	1	0	0	0	0	0	0	0	0	0	0	5	5	0	0	0	0	1	0	0	255	255	1	0	0	0	0	0	0	0	normal.
0	1	22	9	193	1639	0	0	0	0	0	1	0	0	0	0	0	0	0	0	0	0	14	14	0	0	0	0	1	0	0	255	255	1	0	0	0	0	0	0	0	normal.
0	1	22	9	190	2996	0	0	0	0	0	1	0	0	0	0	0	0	0	0	0	0	24	24	0	0	0	0	1	0	0	255	255	1	0	0	0	0	0	0	0	normal.
0	1	22	9	193	1337	0	0	0	0	0	1	0	0	0	0	0	0	0	0	0	0	34	34	0	0	0	0	1	0	0	255	255	1	0	0	0	0	0	0	0	normal.
0	1	22	9	223	1589	0	0	0	0	0	1	0	0	0	0	0	0	0	0	0	0	4	4	0	0	0	0	1	0	0	255	255	1	0	0	0	0	0	0	0	normal.
0	1	22	9	358	13478	0	0	0	0	0	1	0	0	0	0	0	0	0	0	0	0	5	6	0	0	0	0	1	0	0.33	255	255	1	0	0	0	0	0	0	0	normal.
0	1	22	9	355	307	0	0	0	0	0	1	0	0	0	0	0	0	0	0	0	0	13	17	0	0	0	0	1	0	0.12	255	255	1	0	0	0	0	0	0	0	normal.
0	1	22	9	358	2194	0	0	0	0	0	1	0	0	0	0	0	0	0	0	0	0	22	28	0	0	0	0	1	0	0.07	255	255	1	0	0.01	0	0	0	0	0	normal.
0	1	22	9	216	12640	0	0	0	0	0	1	0	0	0	0	0	0	0	0	0	0	3	20	0	0	0	0	1	0	0.2	255	255	1	0	0	0	0	0	0	0	normal.
0	1	22	9	210	1707	0	0	0	0	0	1	0	0	0	0	0	0	0	0	0	0	13	30	0	0	0	0	1	0	0.13	255	255	1	0	0	0	0	0	0	0	normal.
0	1	22	9	213	2996	0	0	0	0	0	1	0	0	0	0	0	0	0	0	0	0	23	40	0	0	0	0	1	0	0.1	255	255	1	0	0	0	0	0	0	0	normal.
0	1	22	9	212	1337	0	0	0	0	0	1	0	0	0	0	0	0	0	0	0	0	33	50	0	0	0	0	1	0	0.08	255	255	1	0	0	0	0	0	0	0	normal.
0	1	22	9	257	2085	0	0	0	0	0	1	0	0	0	0	0	0	0	0	0	0	2	3	0	0	0	0	1	0	0.67	255	255	1	0	0	0	0	0	0	0	normal.
0	1	22	9	254	2245	0	0	0	0	0	1	0	0	0	0	0	0	0	0	0	0	12	16	0	0	0	0	1	0	0.12	255	255	1	0	0	0	0	0	0	0	normal.
0	1	22	9	245	11660	0	0	0	0	0	1	0	0	0	0	0	0	0	0	0	0	22	28	0	0	0	0	1	0	0.07	255	255	1	0	0	0	0	0	0	0	normal.
0	1	22	9	186	14064	0	0	0	0	0	1	0	0	0	0	0	0	0	0	0	0	1	1	0	0	0	0	1	0	0	255	255	1	0	0	0	0	0	0	0	normal.
0	1	22	9	254	2245	0	0	0	0	0	1	0	0	0	0	0	0	0	0	0	0	11	15	0	0	0	0	1	0	0.13	255	255	1	0	0	0	0	0	0	0	normal.
0	1	22	9	245	11660	0	0	0	0	0	1	0	0	0	0	0	0	0	0	0	0	21	26	0	0	0	0	1	0	0.08	255	255	1	0	0	0	0	0	0	0	normal.
0	1	22	9	287	1281	0	0	0	0	0	1	0	0	0	0	0	0	0	0	0	0	36	36	0	0	0	0	1	0	0	255	255	1	0	0	0	0	0	0	0	normal.
0	1	22	9	327	8377	0	0	0	0	0	1	0	0	0	0	0	0	0	0	0	0	5	5	0	0	0	0	1	0	0	255	255	1	0	0	0	0	0	0	0	normal.
0	1	22	9	330	1272	0	0	0	0	0	1	0	0	0	0	0	0	0	0	0	0	9	14	0	0	0	0	1	0	0.14	255	255	1	0	0	0	0	0	0	0	normal.
0	1	22	9	208	767	0	0	0	0	0	1	0	0	0	0	0	0	0	0	0	0	6	6	0.17	0.17	0	0	1	0	0	255	255	1	0	0	0	0	0	0	0	normal.
0	1	22	9	208	1726	0	0	0	0	0	1	0	0	0	0	0	0	0	0	0	0	16	16	0.06	0.06	0	0	1	0	0	255	255	1	0	0	0	0	0	0	0	normal.
0	1	22	9	204	17602	0	0	0	0	0	1	0	0	0	0	0	0	0	0	0	0	26	26	0.04	0.04	0	0	1	0	0	255	255	1	0	0	0	0	0	0	0	normal.
0	1	22	9	207	5575	0	0	0	0	0	1	0	0	0	0	0	0	0	0	0	0	36	36	0.03	0.03	0	0	1	0	0	255	255	1	0	0	0	0	0	0	0	normal.
0	1	22	9	329	449	0	0	0	0	0	1	0	0	0	0	0	0	0	0	0	0	19	25	0	0	0	0	1	0	0.08	255	255	1	0	0	0	0	0	0	0	normal.
0	1	22	9	216	8422	0	0	0	0	0	1	0	0	0	0	0	0	0	0	0	0	7	8	0	0	0	0	1	0	0.25	255	255	1	0	0	0	0	0	0	0	normal.
0	1	22	9	217	3166	0	0	0	0	0	1	0	0	0	0	0	0	0	0	0	0	17	17	0	0	0	0	1	0	0	255	255	1	0	0	0	0	0	0	0	normal.
0	1	22	9	233	2019	0	0	0	0	0	1	0	0	0	0	0	0	0	0	0	0	27	27	0	0	0	0	1	0	0	255	255	1	0	0	0	0	0	0	0	normal.
0	1	22	9	233	1035	0	0	0	0	0	1	0	0	0	0	0	0	0	0	0	0	37	37	0	0	0	0	1	0	0	255	255	1	0	0	0	0	0	0	0	normal.
0	1	22	9	242	1416	0	0	0	0	0	1	0	0	0	0	0	0	0	0	0	0	7	7	0	0	0	0	1	0	0	255	255	1	0	0	0	0	0	0	0	normal.
0	1	22	9	242	1416	0	0	0	0	0	1	0	0	0	0	0	0	0	0	0	0	8	8	0	0	0	0	1	0	0	255	255	1	0	0	0	0	0	0	0	normal.
0	1	22	9	239	313	0	0	0	0	0	1	0	0	0	0	0	0	0	0	0	0	8	8	0	0	0	0	1	0	0	255	255	1	0	0	0	0	0	0	0	normal.
0	1	22	9	240	4678	0	0	0	0	0	1	0	0	0	0	0	0	0	0	0	0	18	19	0	0	0	0	1	0	0.11	255	255	1	0	0.01	0	0	0	0	0	normal.
0	1	22	9	219	11283	0	0	0	0	0	1	0	0	0	0	0	0	0	0	0	0	4	4	0	0	0	0	1	0	0	255	255	1	0	0	0	0	0	0	0	normal.
0	1	22	9	198	609	0	0	0	0	0	1	0	0	0	0	0	0	0	0	0	0	14	14	0	0	0	0	1	0	0	255	255	1	0	0	0	0	0	0	0	normal.
0	1	22	9	216	1819	0	0	0	0	0	1	0	0	0	0	0	0	0	0	0	0	24	24	0	0	0	0	1	0	0	255	255	1	0	0	0	0	0	0	0	normal.
0	1	22	9	211	3218	0	0	0	0	0	1	0	0	0	0	0	0	0	0	0	0	34	34	0	0	0	0	1	0	0	255	255	1	0	0	0	0	0	0	0	normal.
0	1	22	9	237	4326	0	0	0	0	0	1	0	0	0	0	0	0	0	0	0	0	3	3	0	0	0	0	1	0	0	255	255	1	0	0	0	0	0	0	0	normal.
0	1	22	9	146	30113	0	0	0	0	0	1	0	0	0	0	0	0	0	0	0	0	1	3	0	0	0	0	1	0	1	255	255	1	0	0	0	0	0	0	0	normal.
0	1	22	9	196	17602	0	0	0	0	0	1	0	0	0	0	0	0	0	0	0	0	11	13	0	0	0	0	1	0	0.23	255	255	1	0	0	0	0	0	0	0	normal.
0	1	22	9	199	654	0	0	0	0	0	1	0	0	0	0	0	0	0	0	0	0	21	23	0	0	0	0	1	0	0.13	255	255	1	0	0	0	0	0	0	0	normal.
0	1	22	9	199	5575	0	0	0	0	0	1	0	0	0	0	0	0	0	0	0	0	31	32	0	0	0	0	1	0	0.06	255	255	1	0	0	0	0	0	0	0	normal.
0	1	22	9	212	984	0	0	0	0	0	1	0	0	0	0	0	0	0	0	0	0	41	42	0	0	0	0	1	0	0.05	255	255	1	0	0	0	0	0	0	0	normal.
0	1	22	9	225	15298	0	0	0	0	0	1	0	0	0	0	0	0	0	0	0	0	10	10	0	0	0	0	1	0	0	255	255	1	0	0	0	0	0	0	0	normal.
0	1	22	9	215	706	0	0	0	0	0	1	0	0	0	0	0	0	0	0	0	0	20	20	0	0	0	0	1	0	0	255	255	1	0	0	0	0	0	0	0	normal.
0	1	22	9	222	321	0	0	0	0	0	1	0	0	0	0	0	0	0	0	0	0	19	19	0	0	0	0	1	0	0	255	255	1	0	0	0	0	0	0	0	normal.
0	1	22	9	226	9703	0	0	0	0	0	1	0	0	0	0	0	0	0	0	0	0	29	29	0	0	0	0	1	0	0	255	255	1	0	0	0	0	0	0	0	normal.
0	1	22	9	316	1416	0	0	0	0	0	1	0	0	0	0	0	0	0	0	0	0	7	8	0	0	0	0	1	0	0.25	255	255	1	0	0	0	0	0	0	0	normal.
0	1	22	9	323	13350	0	0	0	0	0	1	0	0	0	0	0	0	0	0	0	0	17	18	0	0	0	0	1	0	0.11	255	255	1	0	0	0	0	0	0	0	normal.
0	1	22	9	311	354	0	0	0	0	0	1	0	0	0	0	0	0	0	0	0	0	27	28	0	0	0	0	1	0	0.07	255	255	1	0	0	0	0	0	0	0	normal.
0	1	22	9	311	337	0	0	0	0	0	1	0	0	0	0	0	0	0	0	0	0	9	9	0	0	0	0	1	0	0	255	255	1	0	0	0	0	0	0	0	normal.
0	1	22	9	307	3729	0	0	0	0	0	1	0	0	0	0	0	0	0	0	0	0	3	4	0	0	0	0	1	0	0.5	255	255	1	0	0	0	0	0	0	0	normal.
0	1	22	9	317	3166	0	0	0	0	0	1	0	0	0	0	0	0	0	0	0	0	9	9	0	0	0	0	1	0	0	255	255	1	0	0	0	0	0	0	0	normal.
0	1	22	9	333	2019	0	0	0	0	0	1	0	0	0	0	0	0	0	0	0	0	19	22	0	0	0	0	1	0	0.09	255	255	1	0	0	0	0	0	0	0	normal.
0	1	22	9	317	1726	0	0	0	0	0	1	0	0	0	0	0	0	0	0	0	0	29	32	0	0	0	0	1	0	0.06	255	255	1	0	0	0	0	0	0	0	normal.
0	1	22	9	333	1035	0	0	0	0	0	1	0	0	0	0	0	0	0	0	0	0	39	42	0	0	0	0	1	0	0.05	255	255	1	0	0	0	0	0	0	0	normal.
0	1	22	9	313	924	0	0	0	0	0	1	0	0	0	0	0	0	0	0	0	0	4	4	0	0	0	0	1	0	0	255	255	1	0	0	0	0	0	0	0	normal.
0	1	22	9	314	2996	0	0	0	0	0	1	0	0	0	0	0	0	0	0	0	0	14	14	0	0	0	0	1	0	0	255	255	1	0	0	0	0	0	0	0	normal.
0	1	22	9	333	1819	0	0	0	0	0	1	0	0	0	0	0	0	0	0	0	0	24	24	0	0	0	0	1	0	0	255	255	1	0	0	0	0	0	0	0	normal.
0	1	22	9	317	4894	0	0	0	0	0	1	0	0	0	0	0	0	0	0	0	0	34	34	0	0	0	0	1	0	0	255	255	1	0	0	0	0	0	0	0	normal.
0	1	22	9	216	6329	0	0	0	0	0	1	0	0	0	0	0	0	0	0	0	0	1	13	0	0	0	0	1	0	0.15	255	255	1	0	0	0	0	0	0	0	normal.
0	1	22	9	216	1726	0	0	0	0	0	1	0	0	0	0	0	0	0	0	0	0	11	23	0	0	0	0	1	0	0.09	255	255	1	0	0	0	0	0	0	0	normal.
0	1	22	9	232	1819	0	0	0	0	0	1	0	0	0	0	0	0	0	0	0	0	21	21	0	0	0	0	1	0	0	255	255	1	0	0	0	0	0	0	0	normal.
0	1	22	9	215	24860	0	0	0	0	0	1	0	0	0	0	0	0	0	0	0	0	31	31	0	0	0	0	1	0	0	255	255	1	0	0	0	0	0	0	0	normal.
0	1	22	9	231	30165	0	0	0	0	0	1	0	0	0	0	0	0	0	0	0	0	1	1	0	0	0	0	1	0	0	255	255	1	0	0	0	0	0	0	0	normal.
0	1	22	9	297	984	0	0	0	0	0	1	0	0	0	0	0	0	0	0	0	0	11	11	0	0	0	0	1	0	0	255	255	1	0	0	0	0	0	0	0	normal.
0	1	22	9	281	6329	0	0	0	0	0	1	0	0	0	0	0	0	0	0	0	0	21	21	0	0	0	0	1	0	0	255	255	1	0	0	0	0	0	0	0	normal.
0	1	22	9	294	4109	0	0	0	0	0	1	0	0	0	0	0	0	0	0	0	0	31	31	0	0	0	0	1	0	0	255	255	1	0	0	0	0	0	0	0	normal.
0	1	22	9	301	1035	0	0	0	0	0	1	0	0	0	0	0	0	0	0	0	0	41	41	0	0	0	0	1	0	0	255	255	1	0	0	0	0	0	0	0	normal.
0	1	22	9	146	30113	0	0	0	0	0	1	0	0	0	0	0	0	0	0	0	0	2	2	0	0	0	0	1	0	0	255	255	1	0	0	0	0	0	0	0	normal.
0	1	22	9	198	609	0	0	0	0	0	1	0	0	0	0	0	0	0	0	0	0	12	12	0	0	0	0	1	0	0	255	255	1	0	0	0	0	0	0	0	normal.
0	1	22	9	199	654	0	0	0	0	0	1	0	0	0	0	0	0	0	0	0	0	22	22	0	0	0	0	1	0	0	255	255	1	0	0	0	0	0	0	0	normal.
0	1	22	9	200	17733	0	0	0	0	0	1	0	0	0	0	0	0	0	0	0	0	32	32	0	0	0	0	1	0	0	255	255	1	0	0	0	0	0	0	0	normal.
0	1	22	9	169	180	0	0	0	0	0	1	0	0	0	0	0	0	0	0	0	0	1	1	0	0	0	0	1	0	0	255	255	1	0	0	0	0	0	0	0	normal.
0	1	22	9	201	6329	0	0	0	0	0	1	0	0	0	0	0	0	0	0	0	0	9	9	0	0	0	0	1	0	0	255	255	1	0	0	0	0	0	0	0	normal.
0	1	22	9	201	3166	0	0	0	0	0	1	0	0	0	0	0	0	0	0	0	0	19	19	0	0	0	0	1	0	0	255	255	1	0	0	0	0	0	0	0	normal.
0	1	22	9	217	2019	0	0	0	0	0	1	0	0	0	0	0	0	0	0	0	0	29	29	0	0	0	0	1	0	0	255	255	1	0	0	0	0	0	0	0	normal.
0	1	22	9	200	6329	0	0	0	0	0	1	0	0	0	0	0	0	0	0	0	0	8	8	0	0	0	0	1	0	0	255	255	1	0	0	0	0	0	0	0	normal.
0	1	22	9	200	3166	0	0	0	0	0	1	0	0	0	0	0	0	0	0	0	0	17	17	0	0	0	0	1	0	0	255	255	1	0	0	0	0	0	0	0	normal.
0	1	22	9	200	706	0	0	0	0	0	1	0	0	0	0	0	0	0	0	0	0	26	26	0	0	0	0	1	0	0	255	255	1	0	0	0	0	0	0	0	normal.
0	1	22	9	199	5575	0	0	0	0	0	1	0	0	0	0	0	0	0	0	0	0	35	35	0	0	0	0	1	0	0	255	255	1	0	0	0	0	0	0	0	normal.
0	1	22	9	228	5915	0	0	0	0	0	1	0	0	0	0	0	0	0	0	0	0	3	3	0	0	0	0	1	0	0	255	255	1	0	0	0	0	0	0	0	normal.
0	1	22	9	236	370	0	0	0	0	0	1	0	0	0	0	0	0	0	0	0	0	12	12	0	0	0	0	1	0	0	255	255	1	0	0	0	0	0	0	0	normal.
0	1	22	9	225	370	0	0	0	0	0	1	0	0	0	0	0	0	0	0	0	0	8	9	0	0	0	0	1	0	0.22	255	255	1	0	0	0	0	0	0	0	normal.
0	1	22	9	228	5915	0	0	0	0	0	1	0	0	0	0	0	0	0	0	0	0	2	2	0	0	0	0	1	0	0	255	255	1	0	0	0	0	0	0	0	normal.
0	1	22	9	228	1079	0	0	0	0	0	1	0	0	0	0	0	0	0	0	0	0	11	11	0	0	0	0	1	0	0	255	255	1	0	0	0	0	0	0	0	normal.
0	1	22	9	229	2083	0	0	0	0	0	1	0	0	0	0	0	0	0	0	0	0	20	20	0	0	0	0	1	0	0	255	255	1	0	0	0	0	0	0	0	normal.
0	1	22	9	168	13410	0	0	0	0	0	1	0	0	0	0	0	0	0	0	0	0	1	1	0	0	0	0	1	0	0	255	255	1	0	0	0	0	0	0	0	normal.
0	1	22	9	198	315	0	0	0	0	0	1	0	0	0	0	0	0	0	0	0	0	8	8	0	0	0	0	1	0	0	255	255	1	0	0	0	0	0	0	0	normal.
0	1	22	9	200	626	0	0	0	0	0	1	0	0	0	0	0	0	0	0	0	0	18	18	0	0	0	0	1	0	0	255	255	1	0	0	0	0	0	0	0	normal.
0	1	22	9	201	706	0	0	0	0	0	1	0	0	0	0	0	0	0	0	0	0	28	28	0	0	0	0	1	0	0	255	255	1	0	0	0	0	0	0	0	normal.
0	1	22	9	201	2658	0	0	0	0	0	1	0	0	0	0	0	0	0	0	0	0	38	38	0	0	0	0	1	0	0	255	255	1	0	0	0	0	0	0	0	normal.
0	1	22	9	204	2993	0	0	0	0	0	1	0	0	0	0	0	0	0	0	0	0	1	1	0	0	0	0	1	0	0	1	255	1	0	1	0.02	0	0	0	0	normal.
0	1	22	9	206	9225	0	0	0	0	0	1	0	0	0	0	0	0	0	0	0	0	11	11	0	0	0	0	1	0	0	11	255	1	0	0.09	0.02	0	0	0	0	normal.
0	1	22	9	203	6312	0	0	0	0	0	1	0	0	0	0	0	0	0	0	0	0	5	5	0	0	0	0	1	0	0	21	255	1	0	0.05	0.02	0	0	0	0	normal.
0	1	22	9	200	4213	0	0	0	0	0	1	0	0	0	0	0	0	0	0	0	0	15	15	0	0	0	0	1	0	0	31	255	1	0	0.03	0.02	0	0	0	0	normal.
0	1	22	9	293	4203	0	0	0	0	0	1	0	0	0	0	0	0	0	0	0	0	2	2	0	0	0	0	1	0	0	4	255	1	0	0.25	0.02	0	0	0	0	normal.
0	1	22	9	296	6903	0	0	0	0	0	1	0	0	0	0	0	0	0	0	0	0	1	2	0	0	0	0	1	0	1	2	255	1	0	0.5	0.03	0	0	0	0	normal.
1	1	50	9	1596	329	0	0	0	0	0	1	0	0	0	0	0	0	0	0	0	0	1	3	0	0	0	0	1	0	1	2	2	1	0	0.5	0	0	0	0	0	normal.
0	1	50	9	19721	367	0	0	0	0	0	1	0	0	0	0	0	0	0	0	0	0	1	2	0	0	0	0	1	0	1	12	10	0.83	0.17	0.08	0	0	0	0	0	normal.
0	1	17	9	6	138	0	0	0	0	0	0	0	0	0	0	0	0	0	0	0	0	1	1	0	0	0	0	1	0	0	22	3	0.14	0.09	0.05	0	0	0	0	0	normal.
0	1	50	9	780	326	0	0	0	0	0	1	0	0	0	0	0	0	0	0	0	0	1	4	0	0	0	0	1	0	1	32	26	0.81	0.06	0.03	0	0	0	0	0	normal.
1	1	50	9	1148	327	0	0	0	0	0	1	0	0	0	0	0	0	0	0	0	0	1	3	0	0	0	0	1	0	1	42	34	0.81	0.05	0.02	0	0	0	0	0	normal.
1	1	50	9	3591	338	0	0	0	0	0	1	0	0	0	0	0	0	0	0	0	0	1	5	0	0	0	0	1	0	1	10	41	0.7	0.2	0.1	0.05	0	0	0	0	normal.
1	1	50	9	1572	337	0	0	0	0	0	1	0	0	0	0	0	0	0	0	0	0	1	5	0	0	0	0	1	0	1	20	50	0.8	0.1	0.05	0.04	0	0	0	0	normal.
0	2	11	9	104	0	0	0	0	0	0	0	0	0	0	0	0	0	0	0	0	0	1	2	0	0	0	0	1	0	1	6	6	1	0	1	0	0	0	0	0	normal.
0	2	11	9	89	0	0	0	0	0	0	0	0	0	0	0	0	0	0	0	0	0	1	2	0	0	0	0	1	0	1	16	16	1	0	1	0	0	0	0	0	normal.
8	2	11	9	98	32	0	0	0	0	0	0	0	0	0	0	0	0	0	0	0	0	1	1	0	0	0	0	1	0	0	26	26	1	0	1	0	0	0	0	0	normal.
7	2	11	9	89	36	0	0	0	0	0	0	0	0	0	0	0	0	0	0	0	0	1	1	0	0	0	0	1	0	0	36	36	1	0	1	0	0	0	0	0	normal.
0	2	11	9	103	0	0	0	0	0	0	0	0	0	0	0	0	0	0	0	0	0	1	1	0	0	0	0	1	0	0	46	46	1	0	1	0	0	0	0	0	normal.
0	2	11	9	104	0	0	0	0	0	0	0	0	0	0	0	0	0	0	0	0	0	1	2	0	0	0	0	1	0	1	56	56	1	0	1	0	0	0	0	0	normal.
0	2	11	9	103	0	0	0	0	0	0	0	0	0	0	0	0	0	0	0	0	0	1	2	0	0	0	0	1	0	1	66	66	1	0	1	0	0	0	0	0	normal.
0	2	11	9	89	0	0	0	0	0	0	0	0	0	0	0	0	0	0	0	0	0	1	2	0	0	0	0	1	0	1	76	76	1	0	1	0	0	0	0	0	normal.
0	2	11	9	79	32	0	0	0	0	0	0	0	0	0	0	0	0	0	0	0	0	1	1	0	0	0	0	1	0	0	86	85	0.99	0.02	0.99	0	0	0	0	0	normal.
4	2	11	9	89	41	0	0	0	0	0	0	0	0	0	0	0	0	0	0	0	0	1	1	0	0	0	0	1	0	0	96	95	0.99	0.02	0.99	0	0	0	0	0	normal.
0	1	50	9	1596	331	0	0	0	0	0	1	0	0	0	0	0	0	0	0	0	0	1	3	0	0	0	0	1	0	1	1	54	1	0	1	0.06	0	0	0	0	normal.
0	1	50	9	1551	332	0	0	0	0	0	1	0	0	0	0	0	0	0	0	0	0	1	3	0	0	0	0	1	0	1	11	64	1	0	0.09	0.05	0	0	0	0	normal.
0	1	50	9	1367	335	0	0	0	0	0	1	0	0	0	0	0	0	0	0	0	0	1	1	0	0	0	0	1	0	0	21	72	0.9	0.1	0.05	0.04	0	0	0	0	normal.
184	1	56	9	1511	2957	0	0	0	3	0	1	2	1	0	0	1	0	0	0	0	0	1	1	0	0	0	0	1	0	0	1	3	1	0	1	0.67	0	0	0	0	u2r.
305	1	56	9	1735	2766	0	0	0	3	0	1	2	1	0	0	1	0	0	0	0	0	1	1	0	0	0	0	1	0	0	2	4	1	0	0.5	0.5	0	0	0	0	u2r.
0	1	50	9	3714	393	0	0	0	0	0	1	0	0	0	0	0	0	0	0	0	0	1	1	0	0	0	0	1	0	0	12	86	0.75	0.17	0.08	0.05	0	0	0	0	normal.
0	1	50	9	15744	1869	0	0	0	0	0	1	0	0	0	0	0	0	0	0	0	0	1	1	0	0	0	0	1	0	0	22	92	0.68	0.14	0.05	0.04	0.05	0	0	0	normal.
0	1	50	9	1622	454	0	0	0	0	0	1	0	0	0	0	0	0	0	0	0	0	1	1	0	0	0	0	1	0	0	32	100	0.72	0.09	0.03	0.04	0.06	0	0	0	normal.
0	1	50	9	1518	405	0	0	0	0	0	1	0	0	0	0	0	0	0	0	0	0	1	4	0	0	0	0	1	0	1	42	108	0.74	0.07	0.02	0.04	0.05	0	0	0	normal.
0	1	50	9	1173	403	0	0	0	0	0	1	0	0	0	0	0	0	0	0	0	0	1	1	0	0	0	0	1	0	0	52	116	0.75	0.06	0.02	0.03	0.04	0	0	0	normal.
257	1	56	9	181	1222	0	0	0	0	0	1	0	0	0	0	2	0	0	0	0	0	1	1	0	0	0	0	1	0	0	62	15	0.21	0.05	0.02	0.13	0.03	0.13	0	0	normal.
0	1	50	9	2302	410	0	0	0	0	0	1	0	0	0	0	0	0	0	0	0	0	1	1	0	0	0	0	1	0	0	72	117	0.76	0.04	0.01	0.03	0.03	0	0	0	normal.
1	1	50	9	1587	332	0	0	0	0	0	1	0	0	0	0	0	0	0	0	0	0	1	1	0	0	0	0	1	0	0	3	120	1	0	0.33	0.04	0	0	0	0	normal.
0	1	50	9	1552	333	0	0	0	0	0	1	0	0	0	0	0	0	0	0	0	0	1	2	0	0	0	0	1	0	1	13	121	0.85	0.15	0.08	0.04	0	0	0	0	normal.
0	1	17	9	10	223	0	0	0	0	0	0	0	0	0	0	0	0	0	0	0	0	1	1	0	0	0	0	1	0	0	23	14	0.22	0.13	0.04	0.29	0	0	0	0	normal.
0	1	50	9	1078	334	0	0	0	0	0	1	0	0	0	0	0	0	0	0	0	0	1	4	0	0	0	0	1	0	1	6	119	1	0	0.17	0.04	0	0	0	0	normal.
0	1	50	9	971	335	0	0	0	0	0	1	0	0	0	0	0	0	0	0	0	0	1	1	0	0	0	0	1	0	0	16	120	0.94	0.12	0.06	0.03	0	0	0	0	normal.
1	1	50	9	2007	335	0	0	0	0	0	1	0	0	0	0	0	0	0	0	0	0	1	3	0	0	0	0	1	0	1	26	129	0.92	0.12	0.04	0.03	0	0	0	0	normal.
0	1	17	9	8	0	0	0	0	0	0	0	0	0	0	0	0	0	0	0	0	0	1	1	0	0	0	0	1	0	0	3	16	0.67	0.67	0.33	0.31	0	0	0	0	normal.
0	1	50	9	813	372	0	0	0	0	0	1	0	0	0	0	0	0	0	0	0	0	1	2	0	0	0	0	1	0	1	13	147	0.85	0.15	0.08	0.03	0	0	0	0	normal.
0	1	50	9	1468	421	0	0	0	0	0	1	0	0	0	0	0	0	0	0	0	0	1	3	0	0	0	0	1	0	1	23	157	0.91	0.09	0.04	0.03	0	0	0	0	normal.
0	1	50	9	842	371	0	0	0	0	0	1	0	0	0	0	0	0	0	0	0	0	1	1	0	0	0	0	1	0	0	33	167	0.94	0.06	0.03	0.03	0	0	0	0	normal.
0	1	50	9	2351	368	0	0	0	0	0	1	0	0	0	0	0	0	0	0	0	0	1	1	0	0	0	0	1	0	0	43	177	0.95	0.05	0.02	0.03	0	0	0	0	normal.
1	1	50	9	1315	367	0	0	0	0	0	1	0	0	0	0	0	0	0	0	0	0	1	1	0	0	0	0	1	0	0	8	187	1	0	0.12	0.03	0	0	0	0	normal.
0	1	50	9	880	327	0	0	0	0	0	1	0	0	0	0	0	0	0	0	0	0	1	1	0	0	0	0	1	0	0	18	195	0.89	0.11	0.06	0.03	0	0	0	0	normal.
0	1	50	9	4031	322	0	0	0	0	0	1	0	0	0	0	0	0	0	0	0	0	1	1	0	0	0	0	1	0	0	28	205	0.93	0.07	0.04	0.03	0	0	0	0	normal.
27	1	18	9	916	2720	0	0	0	19	0	1	0	0	0	0	0	0	0	0	0	1	2	2	0	0	0	0	1	0	0	5	5	1	0	0.2	0	0	0	0	0	normal.
0	1	50	9	2012	325	0	0	0	0	0	1	0	0	0	0	0	0	0	0	0	0	1	1	0	0	0	0	1	0	0	15	207	0.27	0.13	0.07	0.03	0	0	0	0	normal.
25	1	18	9	336	1063	0	0	0	6	0	1	0	0	0	0	0	0	0	0	0	1	1	1	0	0	0	0	1	0	0	25	18	0.72	0.08	0.04	0	0	0	0	0	normal.
20	1	18	9	226	767	0	0	0	4	0	1	0	0	0	0	0	0	0	0	0	1	1	1	0	0	0	0	1	0	0	35	24	0.69	0.06	0.03	0	0	0	0	0	normal.
27	1	18	9	1458	4152	0	0	0	30	0	1	0	0	0	0	0	0	0	0	0	1	1	1	0	0	0	0	1	0	0	45	29	0.64	0.04	0.02	0	0	0	0	0	normal.
20	1	18	9	239	774	0	0	0	4	0	1	0	0	0	0	0	0	0	0	0	1	1	1	0	0	0	0	1	0	0	55	34	0.62	0.04	0.02	0	0	0	0	0	normal.
23	1	18	9	342	1072	0	0	0	6	0	1	0	0	0	0	0	0	0	0	0	1	1	1	0	0	0	0	1	0	0	65	40	0.62	0.03	0.02	0	0	0	0	0	normal.
1	1	50	9	1609	364	0	0	0	0	0	1	0	0	0	0	0	0	0	0	0	0	1	4	0	0	0	0	1	0	1	75	187	0.37	0.03	0.01	0.03	0	0	0	0	normal.
21	1	18	9	227	766	0	0	0	4	0	1	0	0	0	0	0	0	0	0	0	1	1	1	0	0	0	0	1	0	0	85	50	0.59	0.02	0.01	0	0	0	0	0	normal.
0	1	50	9	946	331	0	0	0	0	0	1	0	0	0	0	0	0	0	0	0	0	1	1	0	0	0	0	1	0	0	4	181	0.5	0.75	0.25	0.04	0	0	0	0	normal.
0	1	50	9	15726	1381	0	0	0	0	0	1	0	0	0	0	0	0	0	0	0	0	1	4	0	0	0	0	1	0	1	14	184	0.86	0.21	0.07	0.04	0	0	0	0	normal.
0	1	50	9	887	326	0	0	0	0	0	1	0	0	0	0	0	0	0	0	0	0	1	1	0	0	0	0	1	0	0	24	184	0.92	0.12	0.04	0.04	0	0	0	0	normal.
0	1	50	9	1533	330	0	0	0	0	0	1	0	0	0	0	0	0	0	0	0	0	1	3	0	0	0	0	1	0	1	34	181	0.85	0.09	0.03	0.03	0	0	0	0	normal.
0	1	50	9	1541	333	0	0	0	0	0	1	0	0	0	0	0	0	0	0	0	0	1	1	0	0	0	0	1	0	0	5	183	0.8	0.4	0.2	0.04	0	0	0	0	normal.
1	1	50	9	1338	334	0	0	0	0	0	1	0	0	0	0	0	0	0	0	0	0	1	3	0	0	0	0	1	0	1	15	187	0.93	0.13	0.07	0.03	0	0	0	0	normal.
1	1	50	9	1145	330	0	0	0	0	0	1	0	0	0	0	0	0	0	0	0	0	1	2	0	0	0	0	1	0	1	25	188	0.96	0.08	0.04	0.03	0	0	0	0	normal.
0	1	17	9	9	139	0	0	0	0	0	0	0	0	0	0	0	0	0	0	0	0	1	1	0	0	0	0	1	0	0	10	15	0.3	0.3	0.1	0.4	0	0	0	0	normal.
0	1	50	9	2362	372	0	0	0	0	0	1	0	0	0	0	0	0	0	0	0	0	1	2	0	0	0	0	1	0	1	20	183	0.7	0.15	0.05	0.04	0	0	0	0	normal.
0	1	50	9	642	327	0	0	0	0	0	1	0	0	0	0	0	0	0	0	0	0	1	1	0	0	0	0	1	0	0	30	185	0.8	0.1	0.03	0.03	0	0	0	0	normal.
1	1	50	9	1149	329	0	0	0	0	0	1	0	0	0	0	0	0	0	0	0	0	1	5	0	0	0	0	1	0	1	40	183	0.8	0.08	0.03	0.03	0	0	0	0	normal.
0	1	50	9	1705	494	0	0	0	0	0	1	0	0	0	0	0	0	0	0	0	0	1	1	0	0	0	0	1	0	0	10	182	0.9	0.2	0.1	0.04	0	0	0	0	normal.
0	1	50	9	3574	494	0	0	0	0	0	1	0	0	0	0	0	0	0	0	0	0	1	2	0	0	0	0	1	0	1	20	182	0.95	0.1	0.05	0.04	0	0	0	0	normal.
0	1	50	9	1974	494	0	0	0	0	0	1	0	0	0	0	0	0	0	0	0	0	1	1	0	0	0	0	1	0	0	30	182	0.97	0.07	0.03	0.03	0	0	0	0	normal.
0	1	50	9	2334	549	0	0	0	0	0	1	0	0	0	0	0	0	0	0	0	0	1	1	0	0	0	0	1	0	0	40	183	0.95	0.05	0.03	0.03	0	0	0	0	normal.
0	1	50	9	613	544	0	0	0	0	0	1	0	0	0	0	0	0	0	0	0	0	1	1	0	0	0	0	1	0	0	50	182	0.94	0.04	0.02	0.03	0	0	0	0	normal.
0	1	50	9	9640	489	0	0	0	0	0	1	0	0	0	0	0	0	0	0	0	0	1	1	0	0	0	0	1	0	0	60	182	0.93	0.05	0.02	0.03	0	0	0	0	normal.
0	1	50	9	1575	498	0	0	0	0	0	1	0	0	0	0	0	0	0	0	0	0	1	1	0	0	0	0	1	0	0	70	190	0.93	0.04	0.01	0.03	0	0	0	0	normal.
0	1	50	9	1415	880	0	0	0	0	0	1	0	0	0	0	0	0	0	0	0	0	1	1	0	0	0	0	1	0	0	80	196	0.94	0.04	0.01	0.03	0	0	0	0	normal.
0	1	22	9	202	2209	0	0	0	0	0	1	0	0	0	0	0	0	0	0	0	0	7	21	0	0	0	0	1	0	0.1	7	7	1	0	0.14	0	0	0	0	0	normal.
0	1	22	9	222	1295	0	0	0	0	0	1	0	0	0	0	0	0	0	0	0	0	4	9	0	0	0	0	1	0	0.22	17	17	1	0	0.06	0	0	0	0	0	normal.
0	1	22	9	200	2441	0	0	0	0	0	1	0	0	0	0	0	0	0	0	0	0	2	2	0	0	0	0	1	0	0	27	27	1	0	0.04	0	0	0	0	0	normal.
0	1	22	9	191	910	0	0	0	0	0	1	0	0	0	0	0	0	0	0	0	0	12	12	0	0	0	0	1	0	0	37	37	1	0	0.03	0	0	0	0	0	normal.
0	1	22	9	210	1295	0	0	0	0	0	1	0	0	0	0	0	0	0	0	0	0	2	2	0	0	0	0	1	0	0	47	47	1	0	0.02	0	0	0	0	0	normal.
0	1	22	9	238	13410	0	0	0	0	0	1	0	0	0	0	0	0	0	0	0	0	4	4	0	0	0	0	1	0	0	57	57	1	0	0.02	0	0	0	0	0	normal.
0	1	22	9	199	3019	0	0	0	0	0	1	0	0	0	0	0	0	0	0	0	0	6	6	0	0	0	0	1	0	0	67	67	1	0	0.01	0	0	0	0	0	normal.
0	1	22	9	225	1823	0	0	0	0	0	1	0	0	0	0	0	0	0	0	0	0	3	3	0	0	0	0	1	0	0	77	77	1	0	0.01	0	0	0	0	0	normal.
0	1	22	9	211	4326	0	0	0	0	0	1	0	0	0	0	0	0	0	0	0	0	6	6	0	0	0	0	1	0	0	87	87	1	0	0.01	0	0	0	0	0	normal.
0	1	22	9	160	7226	0	0	0	0	0	1	0	0	0	0	0	0	0	0	0	0	3	3	0	0	0	0	1	0	0	97	97	1	0	0.01	0	0	0	0	0	normal.
0	1	22	9	303	498	0	0	0	0	0	1	0	0	0	0	0	0	0	0	0	0	9	9	0	0	0	0	1	0	0	9	107	1	0	0.11	0.02	0	0	0	0	normal.
0	1	22	9	229	9920	0	0	0	0	0	1	0	0	0	0	0	0	0	0	0	0	1	1	0	0	0	0	1	0	0	19	117	1	0	0.05	0.02	0	0	0	0	normal.
0	1	22	9	300	484	0	0	0	0	0	1	0	0	0	0	0	0	0	0	0	0	1	1	0	0	0	0	1	0	0	29	127	1	0	0.03	0.02	0	0	0	0	normal.
0	1	22	9	274	25212	0	0	0	0	0	1	0	0	0	0	0	0	0	0	0	0	1	6	0	0	0	0	1	0	0.5	39	137	1	0	0.03	0.01	0	0	0	0	normal.
0	1	22	9	309	3368	0	0	0	0	0	1	0	0	0	0	0	0	0	0	0	0	2	6	0	0	0	0	1	0	0.33	49	147	1	0	0.02	0.01	0	0	0	0	normal.
0	1	22	9	307	1992	0	0	0	0	0	1	0	0	0	0	0	0	0	0	0	0	12	16	0	0	0	0	1	0	0.12	59	157	1	0	0.02	0.01	0	0	0	0	normal.
0	1	22	9	276	2456	0	0	0	0	0	1	0	0	0	0	0	0	0	0	0	0	8	22	0	0	0	0	1	0	0.14	69	167	1	0	0.01	0.01	0	0	0	0	normal.
0	1	22	9	227	9920	0	0	0	0	0	1	0	0	0	0	0	0	0	0	0	0	3	3	0	0	0	0	1	0	0	79	177	1	0	0.01	0.01	0	0	0	0	normal.
0	1	22	9	319	650	0	0	0	0	0	1	0	0	0	0	0	0	0	0	0	0	4	4	0	0	0	0	1	0	0	89	187	1	0	0.01	0.01	0	0	0	0	normal.
0	1	22	9	329	9960	0	0	0	0	0	1	0	0	0	0	0	0	0	0	0	0	6	6	0	0	0	0	1	0	0	99	197	1	0	0.01	0.01	0	0	0	0	normal.
0	1	22	9	277	632	0	0	0	0	0	1	0	0	0	0	0	0	0	0	0	0	8	9	0	0	0	0	1	0	0.22	109	207	1	0	0.01	0.01	0	0	0	0	normal.
0	1	22	9	312	866	0	0	0	0	0	1	0	0	0	0	0	0	0	0	0	0	7	7	0	0	0	0	1	0	0	7	217	1	0	0.14	0.01	0	0	0	0	normal.
0	1	22	9	328	19161	0	0	0	0	0	1	0	0	0	0	0	0	0	0	0	0	2	2	0	0	0	0	1	0	0	5	227	1	0	0.2	0.02	0	0	0	0	normal.
0	0	13	9	30	0	0	0	0	0	0	0	0	0	0	0	0	0	0	0	0	0	1	1	0	0	0	0	1	0	0	1	1	1	0	1	0	0	0	0	0	normal.
0	0	13	9	30	0	0	0	0	0	0	0	0	0	0	0	0	0	0	0	0	0	1	1	0	0	0	0	1	0	0	11	11	1	0	1	0	0	0	0	0	normal.
0	0	13	9	30	0	0	0	0	0	0	0	0	0	0	0	0	0	0	0	0	0	1	1	0	0	0	0	1	0	0	21	21	1	0	1	0	0	0	0	0	normal.
0	0	13	9	30	0	0	0	0	0	0	0	0	0	0	0	0	0	0	0	0	0	1	1	0	0	0	0	1	0	0	31	31	1	0	1	0	0	0	0	0	normal.
0	2	11	9	30	75	0	0	0	0	0	0	0	0	0	0	0	0	0	0	0	0	1	2	0	0	0	0	1	0	1	9	2	0.22	0.22	0.22	0	0	0	0	0	normal.
0	2	39	9	48	48	0	0	0	0	0	0	0	0	0	0	0	0	0	0	0	0	1	1	0	0	0	0	1	0	0	19	15	0.79	0.11	0.79	0	0	0	0	0	normal.
0	2	39	9	48	48	0	0	0	0	0	0	0	0	0	0	0	0	0	0	0	0	1	1	0	0	0	0	1	0	0	29	21	0.72	0.07	0.72	0	0	0	0	0	normal.
0	1	3	9	10	39	0	0	0	0	0	1	0	0	0	0	0	0	0	0	0	0	1	1	0	0	0	0	1	0	0	39	8	0.21	0.08	0.03	0	0	0	0	0	normal.
0	2	39	9	48	48	0	0	0	0	0	0	0	0	0	0	0	0	0	0	0	0	1	1	0	0	0	0	1	0	0	49	28	0.57	0.06	0.57	0	0	0	0	0	normal.
0	2	39	9	48	48	0	0	0	0	0	0	0	0	0	0	0	0	0	0	0	0	1	1	0	0	0	0	1	0	0	59	38	0.64	0.05	0.64	0	0	0	0	0	normal.
0	2	39	9	48	48	0	0	0	0	0	0	0	0	0	0	0	0	0	0	0	0	1	1	0	0	0	0	1	0	0	69	48	0.7	0.04	0.7	0	0	0	0	0	normal.
0	2	39	9	48	48	0	0	0	0	0	0	0	0	0	0	0	0	0	0	0	0	1	1	0	0	0	0	1	0	0	79	58	0.73	0.04	0.73	0	0	0	0	0	normal.
0	2	11	9	45	114	0	0	0	0	0	0	0	0	0	0	0	0	0	0	0	0	1	1	0	0	0	0	1	0	0	89	9	0.1	0.04	0.1	0	0	0	0	0	normal.
0	2	39	9	48	48	0	0	0	0	0	0	0	0	0	0	0	0	0	0	0	0	1	1	0	0	0	0	1	0	0	99	74	0.75	0.04	0.75	0	0	0	0	0	normal.
0	2	11	9	45	95	0	0	0	0	0	0	0	0	0	0	0	0	0	0	0	0	3	10	0	0	0	0	1	0	0.4	3	15	1	0	1	0.13	0	0	0	0	normal.
0	0	14	9	30	0	0	0	0	0	0	0	0	0	0	0	0	0	0	0	0	0	1	1	0	0	0	0	1	0	0	4	5	1	0	1	0.4	0	0	0	0	normal.
0	0	14	9	30	0	0	0	0	0	0	0	0	0	0	0	0	0	0	0	0	0	1	1	0	0	0	0	1	0	0	14	15	1	0	1	0.13	0	0	0	0	normal.
0	0	14	9	30	0	0	0	0	0	0	0	0	0	0	0	0	0	0	0	0	0	1	1	0	0	0	0	1	0	0	24	25	1	0	1	0.08	0	0	0	0	normal.
0	0	14	9	30	0	0	0	0	0	0	0	0	0	0	0	0	0	0	0	0	0	1	1	0	0	0	0	1	0	0	34	35	1	0	1	0.06	0	0	0	0	normal.
0	0	14	9	30	0	0	0	0	0	0	0	0	0	0	0	0	0	0	0	0	0	1	1	0	0	0	0	1	0	0	44	45	1	0	1	0.04	0	0	0	0	normal.
0	0	14	9	30	0	0	0	0	0	0	0	0	0	0	0	0	0	0	0	0	0	1	1	0	0	0	0	1	0	0	54	55	1	0	1	0.04	0	0	0	0	normal.
0	0	14	9	30	0	0	0	0	0	0	0	0	0	0	0	0	0	0	0	0	0	1	1	0	0	0	0	1	0	0	64	65	1	0	1	0.03	0	0	0	0	normal.
0	0	14	9	30	0	0	0	0	0	0	0	0	0	0	0	0	0	0	0	0	0	1	1	0	0	0	0	1	0	0	74	75	1	0	1	0.03	0	0	0	0	normal.
0	0	14	9	30	0	0	0	0	0	0	0	0	0	0	0	0	0	0	0	0	0	1	1	0	0	0	0	1	0	0	84	85	1	0	1	0.02	0	0	0	0	normal.
0	0	14	9	30	0	0	0	0	0	0	0	0	0	0	0	0	0	0	0	0	0	1	1	0	0	0	0	1	0	0	94	95	1	0	1	0.02	0	0	0	0	normal.
0	1	22	9	334	2654	0	0	0	0	0	1	0	0	0	0	0	0	0	0	0	0	7	7	0	0	0	0	1	0	0	7	11	1	0	0.14	0.18	0	0	0	0	normal.
0	1	22	9	180	22951	0	0	0	0	0	1	0	0	0	0	0	0	0	0	0	0	1	1	0	0	0	0	1	0	0	17	17	1	0	0.06	0	0	0	0	0	normal.
0	1	22	9	242	3855	0	0	0	0	0	1	0	0	0	0	0	0	0	0	0	0	11	12	0	0	0	0	1	0	0.17	27	27	1	0	0.04	0	0	0	0	0	normal.
0	1	22	9	311	780	0	0	0	0	0	1	0	0	0	0	0	0	0	0	0	0	5	5	0	0	0	0	1	0	0	5	37	1	0	0.2	0.05	0	0	0	0	normal.
0	1	22	9	302	458	0	0	0	0	0	1	0	0	0	0	0	0	0	0	0	0	15	15	0	0	0	0	1	0	0	15	47	1	0	0.07	0.04	0	0	0	0	normal.
0	1	22	9	323	12547	0	0	0	0	0	1	0	0	0	0	0	0	0	0	0	0	4	4	0	0	0	0	1	0	0	25	57	1	0	0.04	0.04	0	0	0	0	normal.
0	1	22	9	257	23652	0	0	0	0	0	1	0	0	0	0	0	0	0	0	0	0	14	16	0	0	0	0	1	0	0.19	35	67	1	0	0.03	0.03	0	0	0	0	normal.
0	1	22	9	322	2823	0	0	0	0	0	1	0	0	0	0	0	0	0	0	0	0	24	27	0	0	0	0	1	0	0.11	45	77	1	0	0.02	0.03	0	0	0	0	normal.
0	1	22	9	225	11059	0	0	0	0	0	1	0	0	0	0	0	0	0	0	0	0	4	5	0	0	0	0	1	0	0.4	55	87	1	0	0.02	0.02	0	0	0	0	normal.
0	1	22	9	221	18977	0	0	0	0	0	1	0	0	0	0	0	0	0	0	0	0	14	15	0	0	0	0	1	0	0.13	65	97	1	0	0.02	0.02	0	0	0	0	normal.
0	1	22	9	236	1378	0	0	0	0	0	1	0	0	0	0	0	0	0	0	0	0	4	5	0	0	0	0	1	0	0.4	75	107	1	0	0.01	0.02	0	0	0	0	normal.
0	1	22	9	239	2943	0	0	0	0	0	1	0	0	0	0	0	0	0	0	0	0	14	16	0	0	0	0	1	0	0.19	85	117	1	0	0.02	0.02	0	0	0	0	normal.
0	1	22	9	234	335	0	0	0	0	0	1	0	0	0	0	0	0	0	0	0	0	24	26	0	0	0	0	1	0	0.12	95	127	1	0	0.02	0.02	0	0	0	0	normal.
0	1	22	9	206	4010	0	0	0	0	0	1	0	0	0	0	0	0	0	0	0	0	3	7	0	0	0	0	1	0	0.43	4	137	1	0	0.25	0.02	0	0	0	0	normal.
0	1	22	9	233	5533	0	0	0	0	0	1	0	0	0	0	0	0	0	0	0	0	1	1	0	0	0	0	1	0	0	1	147	1	0	1	0.04	0	0	0	0	normal.
0	1	22	9	291	29325	0	0	0	0	0	1	0	0	0	0	0	0	0	0	0	0	5	5	0	0	0	0	1	0	0	11	157	1	0	0.09	0.04	0	0	0	0	normal.
0	1	22	9	142	430	0	0	0	0	0	1	0	0	0	0	0	0	0	0	0	0	1	1	0	0	0	0	1	0	0	1	167	1	0	1	0.05	0	0	0	0	normal.
0	1	22	9	218	1712	0	0	0	0	0	1	0	0	0	0	0	0	0	0	0	0	1	55	0	0	0	0	1	0	0.11	2	177	1	0	0.5	0.06	0	0	0	0	normal.
0	1	22	9	218	1692	0	0	0	0	0	1	0	0	0	0	0	0	0	0	0	0	4	5	0	0	0	0	1	0	0.4	12	187	1	0	0.08	0.05	0	0	0	0	normal.
0	1	22	9	228	2187	0	0	0	0	0	1	0	0	0	0	0	0	0	0	0	0	6	6	0	0	0	0	1	0	0	22	197	1	0	0.05	0.05	0	0	0	0	normal.
0	1	22	9	227	1748	0	0	0	0	0	1	0	0	0	0	0	0	0	0	0	0	8	8	0	0	0	0	1	0	0	32	207	1	0	0.03	0.05	0	0	0	0	normal.
0	1	22	9	319	1712	0	0	0	0	0	1	0	0	0	0	0	0	0	0	0	0	6	7	0	0	0	0	1	0	0.29	42	217	1	0	0.02	0.05	0	0	0	0	normal.
0	1	22	9	326	6639	0	0	0	0	0	1	0	0	0	0	0	0	0	0	0	0	1	1	0	0	0	0	1	0	0	52	227	1	0	0.02	0.04	0	0	0	0	normal.
0	1	22	9	273	15142	0	0	0	0	0	1	0	0	0	0	0	0	0	0	0	0	3	3	0	0	0	0	1	0	0	62	237	1	0	0.02	0.04	0	0	0	0	normal.
0	1	22	9	279	388	0	0	0	0	0	1	0	0	0	0	0	0	0	0	0	0	2	9	0	0	0	0	1	0	0.22	2	247	1	0	0.5	0.04	0	0	0	0	normal.
0	1	22	9	194	4161	0	0	0	0	0	1	0	0	0	0	0	0	0	0	0	0	4	4	0	0	0	0	1	0	0	12	255	1	0	0.08	0.04	0	0	0	0	normal.
0	1	22	9	192	382	0	0	0	0	0	1	0	0	0	0	0	0	0	0	0	0	6	6	0	0	0	0	1	0	0	22	255	1	0	0.05	0.04	0	0	0	0	normal.
0	1	22	9	298	17071	0	0	0	0	0	1	0	0	0	0	0	0	0	0	0	0	3	3	0	0	0	0	1	0	0	8	255	1	0	0.12	0.05	0	0	0	0	normal.
0	1	22	9	288	798	0	0	0	0	0	1	0	0	0	0	0	0	0	0	0	0	5	5	0	0	0	0	1	0	0	18	255	1	0	0.06	0.04	0	0	0	0	normal.
0	1	22	9	221	16203	0	0	0	0	0	1	0	0	0	0	0	0	0	0	0	0	2	4	0	0	0	0	1	0	0.75	2	255	1	0	0.5	0.05	0	0	0	0	normal.
0	1	22	9	175	2273	0	0	0	0	0	1	0	0	0	0	0	0	0	0	0	0	12	14	0	0	0	0	1	0	0.21	12	255	1	0	0.08	0.05	0	0	0	0	normal.
0	1	22	9	244	6259	0	0	0	0	0	1	0	0	0	0	0	0	0	0	0	0	2	2	0	0	0	0	1	0	0	22	255	1	0	0.05	0.05	0	0	0	0	normal.
0	1	22	9	189	2593	0	0	0	0	0	1	0	0	0	0	0	0	0	0	0	0	12	12	0	0	0	0	1	0	0	32	255	1	0	0.03	0.05	0	0	0	0	normal.
0	1	22	9	239	1525	0	0	0	0	0	1	0	0	0	0	0	0	0	0	0	0	3	42	0	0	0	0	1	0	0.1	42	255	1	0	0.02	0.05	0	0	0	0	normal.
0	1	22	9	211	3292	0	0	0	0	0	1	0	0	0	0	0	0	0	0	0	0	5	5	0	0	0	0	1	0	0	5	255	1	0	0.2	0.05	0	0	0	0	normal.
0	1	22	9	236	918	0	0	0	0	0	1	0	0	0	0	0	0	0	0	0	0	3	9	0	0	0	0	1	0	0.22	15	255	1	0	0.07	0.05	0	0	0	0	normal.
0	1	22	9	210	2593	0	0	0	0	0	1	0	0	0	0	0	0	0	0	0	0	3	3	0	0	0	0	1	0	0	25	255	1	0	0.04	0.05	0	0	0	0	normal.
0	1	22	9	309	81172	0	0	0	0	0	1	0	0	0	0	0	0	0	0	0	0	1	1	0	0	0	0	1	0	0	35	255	1	0	0.03	0.05	0	0	0	0	normal.
0	1	22	9	311	4896	0	0	0	0	0	1	0	0	0	0	0	0	0	0	0	0	11	11	0	0	0	0	1	0	0	45	255	1	0	0.02	0.05	0	0	0	0	normal.
0	1	22	9	335	918	0	0	0	0	0	1	0	0	0	0	0	0	0	0	0	0	2	4	0	0	0	0	1	0	0.5	55	255	1	0	0.02	0.04	0	0	0	0	normal.
0	1	22	9	312	2131	0	0	0	0	0	1	0	0	0	0	0	0	0	0	0	0	9	9	0	0	0	0	1	0	0	65	255	1	0	0.02	0.04	0	0	0	0	normal.
0	1	22	9	303	616	0	0	0	0	0	1	0	0	0	0	0	0	0	0	0	0	4	4	0	0	0	0	1	0	0	4	255	1	0	0.25	0.04	0	0	0	0	normal.
0	1	22	9	301	544	0	0	0	0	0	1	0	0	0	0	0	0	0	0	0	0	5	5	0	0	0	0	1	0	0	14	255	1	0	0.07	0.04	0	0	0	0	normal.
0	1	22	9	300	537	0	0	0	0	0	1	0	0	0	0	0	0	0	0	0	0	7	7	0	0	0	0	1	0	0	24	255	1	0	0.04	0.03	0	0	0	0	normal.
0	1	22	9	301	544	0	0	0	0	0	1	0	0	0	0	0	0	0	0	0	0	17	18	0	0	0	0	1	0	0.11	34	255	1	0	0.03	0.03	0	0	0	0	normal.
0	1	22	9	219	643	0	0	0	0	0	1	0	0	0	0	0	0	0	0	0	0	6	6	0	0	0	0	1	0	0	44	255	1	0	0.02	0.03	0	0	0	0	normal.
0	1	22	9	216	718	0	0	0	0	0	1	0	0	0	0	0	0	0	0	0	0	7	8	0	0	0	0	1	0	0.25	54	255	1	0	0.02	0.03	0	0	0	0	normal.
0	1	22	9	216	718	0	0	0	0	0	1	0	0	0	0	0	0	0	0	0	0	9	10	0	0	0	0	1	0	0.2	64	255	1	0	0.02	0.03	0	0	0	0	normal.
0	1	22	9	167	3187	0	0	0	0	0	1	0	0	0	0	0	0	0	0	0	0	2	3	0	0	0	0	1	0	0.67	74	255	1	0	0.01	0.03	0	0	0	0	normal.
0	1	22	9	219	643	0	0	0	0	0	1	0	0	0	0	0	0	0	0	0	0	8	8	0	0	0	0	1	0	0	84	255	1	0	0.01	0.03	0	0	0	0	normal.
0	1	22	9	151	12029	0	0	0	0	0	1	0	0	0	0	0	0	0	0	0	0	1	1	0	0	0	0	1	0	0	94	255	1	0	0.01	0.03	0	0	0	0	normal.
0	1	22	9	214	663	0	0	0	0	0	1	0	0	0	0	0	0	0	0	0	0	11	12	0	0	0	0	1	0	0.17	104	255	1	0	0.01	0.03	0	0	0	0	normal.
0	1	22	9	172	4028	0	0	0	0	0	1	0	0	0	0	0	0	0	0	0	0	2	3	0	0	0	0	1	0	0.67	114	255	1	0	0.01	0.02	0	0	0	0	normal.
0	1	22	9	203	2785	0	0	0	0	0	1	0	0	0	0	0	0	0	0	0	0	10	29	0	0	0	0	1	0	0.07	10	255	1	0	0.1	0.03	0	0	0	0	normal.
0	1	22	9	308	1492	0	0	0	0	0	1	0	0	0	0	0	0	0	0	0	0	4	4	0	0	0	0	1	0	0	20	255	1	0	0.05	0.03	0	0	0	0	normal.
0	1	22	9	305	2101	0	0	0	0	0	1	0	0	0	0	0	0	0	0	0	0	14	14	0	0	0	0	1	0	0	30	255	1	0	0.03	0.02	0	0	0	0	normal.
0	1	22	9	241	2129	0	0	0	0	0	1	0	0	0	0	0	0	0	0	0	0	8	9	0	0	0	0	1	0	0.22	8	255	1	0	0.12	0.03	0	0	0	0	normal.
0	1	22	9	241	2129	0	0	0	0	0	1	0	0	0	0	0	0	0	0	0	0	8	10	0	0	0	0	1	0	0.2	18	255	1	0	0.06	0.03	0	0	0	0	normal.
0	1	22	9	240	2138	0	0	0	0	0	1	0	0	0	0	0	0	0	0	0	0	8	9	0	0	0	0	1	0	0.22	28	255	1	0	0.04	0.03	0	0	0	0	normal.
0	1	22	9	331	8889	0	0	0	0	0	1	0	0	0	0	0	0	0	0	0	0	2	4	0	0	0	0	1	0	0.5	8	255	1	0	0.12	0.02	0	0	0	0	normal.
0	1	22	9	216	6551	0	0	0	0	0	1	0	0	0	0	0	0	0	0	0	0	3	14	0	0	0	0	1	0	0.14	18	255	1	0	0.06	0.02	0	0	0	0	normal.
0	1	22	9	317	10111	0	0	0	0	0	1	0	0	0	0	0	0	0	0	0	0	1	1	0	0	0	0	1	0	0	1	255	1	0	1	0.03	0	0	0	0	normal.
0	1	22	9	288	2255	0	0	0	0	0	1	0	0	0	0	0	0	0	0	0	0	2	4	0	0	0	0	1	0	0.75	2	255	1	0	0.5	0.03	0	0	0	0	normal.
0	1	22	9	263	405	0	0	0	0	0	1	0	0	0	0	0	0	0	0	0	0	3	3	0	0	0	0	1	0	0	12	255	1	0	0.08	0.03	0	0	0	0	normal.
0	1	22	9	339	1611	0	0	0	0	0	1	0	0	0	0	0	0	0	0	0	0	13	13	0	0	0	0	1	0	0	22	255	1	0	0.05	0.03	0	0	0	0	normal.
0	1	22	9	290	1701	0	0	0	0	0	1	0	0	0	0	0	0	0	0	0	0	7	7	0	0	0	0	1	0	0	32	255	1	0	0.03	0.03	0	0	0	0	normal.
0	1	22	9	207	1816	0	0	0	0	0	1	0	0	0	0	0	0	0	0	0	0	8	8	0	0	0	0	1	0	0	8	255	1	0	0.12	0.03	0	0	0	0	normal.
0	1	22	9	293	14736	0	0	0	0	0	1	0	0	0	0	0	0	0	0	0	0	3	34	0	0	0	0	1	0	0.09	6	255	1	0	0.17	0.03	0	0	0	0	normal.
0	1	22	9	293	10445	0	0	0	0	0	1	0	0	0	0	0	0	0	0	0	0	2	2	0	0	0	0	1	0	0	16	255	1	0	0.06	0.03	0	0	0	0	normal.
0	1	22	9	249	423	0	0	0	0	0	1	0	0	0	0	0	0	0	0	0	0	1	17	0	0	0	0	1	0	0.18	8	255	1	0	0.12	0.04	0	0	0	0	normal.
0	1	22	9	220	4739	0	0	0	0	0	1	0	0	0	0	0	0	0	0	0	0	1	5	0	0	0	0	1	0	0.6	1	255	1	0	1	0.05	0	0	0	0	normal.
0	2	11	9	30	0	0	0	0	0	0	0	0	0	0	0	0	0	0	0	0	0	1	2	0	0	0	0	1	0	1	9	3	0.33	0.33	0.33	0	0	0	0	0	normal.
0	1	50	9	721	328	0	0	0	0	0	1	0	0	0	0	0	0	0	0	0	0	1	1	0	0	0	0	1	0	0	19	13	0.68	0.16	0.05	0	0	0	0	0	normal.
0	1	50	9	2445	329	0	0	0	0	0	1	0	0	0	0	0	0	0	0	0	0	1	1	0	0	0	0	1	0	0	29	16	0.55	0.17	0.03	0	0	0	0	0	normal.
0	1	50	9	1869	326	0	0	0	0	0	1	0	0	0	0	0	0	0	0	0	0	1	2	0	0	0	0	1	0	1	39	25	0.64	0.13	0.03	0	0	0	0	0	normal.
0	1	50	9	1286	331	0	0	0	0	0	1	0	0	0	0	0	0	0	0	0	0	1	1	0	0	0	0	1	0	0	49	33	0.67	0.1	0.02	0	0	0	0	0	normal.
0	1	50	9	703	328	0	0	0	0	0	1	0	0	0	0	0	0	0	0	0	0	1	2	0	0	0	0	1	0	1	59	39	0.66	0.08	0.02	0	0	0	0	0	normal.
0	1	17	9	7	138	0	0	0	0	0	0	0	0	0	0	0	0	0	0	0	0	1	1	0	0	0	0	1	0	0	69	4	0.06	0.07	0.01	0	0	0	0	0	normal.
1	1	50	9	663	325	0	0	0	0	0	1	0	0	0	0	0	0	0	0	0	0	1	2	0	0	0	0	1	0	1	79	50	0.63	0.06	0.01	0	0	0	0	0	normal.
20	1	56	9	102	2063	0	0	0	0	0	1	0	0	0	0	0	0	0	0	0	0	1	1	0	0	0	0	1	0	0	2	2	0.5	1	0.5	1	0	0	0	0	normal.
0	1	3	9	9	36	0	0	0	0	0	1	0	0	0	0	0	0	0	0	0	0	1	1	0	0	0	0	1	0	0	7	17	0.86	0.29	0.14	0.18	0	0	0	0	normal.
0	1	22	9	245	22302	0	0	0	0	0	1	0	0	0	0	0	0	0	0	0	0	5	5	0	0	0	0	1	0	0	10	156	1	0	0.1	0.07	0.1	0.01	0	0	normal.
0	1	22	9	314	16151	0	0	0	0	0	1	0	0	0	0	0	0	0	0	0	0	2	2	0	0	0	0	1	0	0	20	156	1	0	0.05	0.07	0.05	0.01	0	0	normal.
0	1	22	9	320	18798	0	0	0	0	0	1	0	0	0	0	0	0	0	0	0	0	7	7	0	0	0	0	1	0	0	30	156	1	0	0.03	0.07	0.03	0.01	0	0	normal.
0	1	22	9	312	18798	0	0	0	0	0	1	0	0	0	0	0	0	0	0	0	0	4	4	0	0	0	0	1	0	0	40	156	1	0	0.03	0.06	0.03	0.01	0	0	normal.
0	1	22	9	330	80476	0	0	0	0	0	1	0	0	0	0	0	0	0	0	0	0	2	2	0	0	0	0	1	0	0	50	156	1	0	0.02	0.06	0.02	0.01	0	0	normal.
0	1	50	9	814	333	0	0	0	0	0	1	0	0	0	0	0	0	0	0	0	0	1	1	0	0	0	0	1	0	0	6	57	0.67	0.33	0.17	0.04	0	0	0	0	normal.
0	1	50	9	990	335	0	0	0	0	0	1	0	0	0	0	0	0	0	0	0	0	1	1	0	0	0	0	1	0	0	16	64	0.69	0.19	0.06	0.03	0	0	0	0	normal.
0	1	50	9	961	333	0	0	0	0	0	1	0	0	0	0	0	0	0	0	0	0	1	1	0	0	0	0	1	0	0	26	71	0.69	0.15	0.04	0.03	0	0	0	0	normal.
0	2	11	9	31	0	0	0	0	0	0	0	0	0	0	0	0	0	0	0	0	0	1	5	0	0	0	0	1	0	0.4	36	25	0.17	0.11	0.17	0.08	0	0	0	0	normal.
0	1	50	9	642	283	0	0	0	0	0	1	0	0	0	0	0	0	0	0	0	0	1	1	0	0	0	0	1	0	0	46	83	0.65	0.09	0.02	0.02	0	0	0	0	normal.
0	1	50	9	1179	334	0	0	0	0	0	1	0	0	0	0	0	0	0	0	0	0	1	1	0	0	0	0	1	0	0	56	90	0.66	0.07	0.02	0.02	0	0	0	0	normal.
0	1	50	9	2249	334	0	0	0	0	0	1	0	0	0	0	0	0	0	0	0	0	1	1	0	0	0	0	1	0	0	66	98	0.68	0.06	0.02	0.02	0	0	0	0	normal.
0	1	50	9	2121	332	0	0	0	0	0	1	0	0	0	0	0	0	0	0	0	0	1	1	0	0	0	0	1	0	0	76	103	0.66	0.05	0.01	0.02	0	0	0	0	normal.
0	1	50	9	1635	331	0	0	0	0	0	1	0	0	0	0	0	0	0	0	0	0	1	1	0	0	0	0	1	0	0	6	110	0.5	0.5	0.17	0.03	0	0	0	0	normal.
1	1	50	9	963	330	0	0	0	0	0	1	0	0	0	0	0	0	0	0	0	0	1	2	0	0	0	0	1	0	1	16	118	0.69	0.25	0.06	0.03	0	0	0	0	normal.
0	1	17	9	8	366	0	0	0	0	0	0	0	0	0	0	0	0	0	0	0	0	1	1	0	0	0	0	1	0	0	26	18	0.15	0.15	0.08	0.17	0	0	0	0	normal.
0	1	50	9	876	278	0	0	0	0	0	1	0	0	0	0	0	0	0	0	0	0	1	1	0	0	0	0	1	0	0	36	121	0.64	0.11	0.03	0.02	0	0	0	0	normal.
0	1	50	9	1411	328	0	0	0	0	0	1	0	0	0	0	0	0	0	0	0	0	1	1	0	0	0	0	1	0	0	46	120	0.61	0.09	0.02	0.03	0	0	0	0	normal.
0	2	11	9	29	0	0	0	0	0	0	0	0	0	0	0	0	0	0	0	0	0	1	2	0	0	0	0	1	0	1	56	37	0.23	0.09	0.23	0.08	0	0	0	0	normal.
0	1	50	9	1912	330	0	0	0	0	0	1	0	0	0	0	0	0	0	0	0	0	1	1	0	0	0	0	1	0	0	66	120	0.64	0.08	0.02	0.03	0	0	0	0	normal.
1	1	50	9	684	329	0	0	0	0	0	1	0	0	0	0	0	0	0	0	0	0	1	3	0	0	0	0	1	0	1	76	119	0.63	0.07	0.01	0.03	0	0	0	0	normal.
0	2	11	9	31	0	0	0	0	0	0	0	0	0	0	0	0	0	0	0	0	0	1	5	0	0	0	0	1	0	0.4	9	36	0.22	0.22	0.22	0.11	0	0	0	0	normal.
0	1	50	9	839	334	0	0	0	0	0	1	0	0	0	0	0	0	0	0	0	0	1	1	0	0	0	0	1	0	0	19	124	0.84	0.11	0.05	0.03	0	0	0	0	normal.
0	1	50	9	786	337	0	0	0	0	0	1	0	0	0	0	0	0	0	0	0	0	1	1	0	0	0	0	1	0	0	29	128	0.83	0.07	0.03	0.03	0	0	0	0	normal.
0	1	50	9	1252	338	0	0	0	0	0	1	0	0	0	0	0	0	0	0	0	0	1	1	0	0	0	0	1	0	0	39	137	0.87	0.05	0.03	0.02	0	0	0	0	normal.
0	1	50	9	651	336	0	0	0	0	0	1	0	0	0	0	0	0	0	0	0	0	1	1	0	0	0	0	1	0	0	49	145	0.86	0.04	0.02	0.02	0	0	0	0	normal.
0	1	50	9	1319	286	0	0	0	0	0	1	0	0	0	0	0	0	0	0	0	0	1	1	0	0	0	0	1	0	0	59	154	0.86	0.03	0.02	0.02	0	0	0	0	normal.
0	1	50	9	5519	408	0	0	0	0	0	1	0	0	0	0	0	0	0	0	0	0	1	3	0	0	0	0	1	0	1	69	163	0.87	0.03	0.01	0.02	0	0	0	0	normal.
0	1	50	9	1348	285	0	0	0	0	0	1	0	0	0	0	0	0	0	0	0	0	1	1	0	0	0	0	1	0	0	79	169	0.84	0.04	0.01	0.02	0	0	0	0	normal.
3	1	50	9	1118	337	0	0	0	0	0	1	0	0	0	0	0	0	0	0	0	0	1	1	0	0	0	0	1	0	0	89	174	0.8	0.04	0.01	0.02	0	0	0	0	normal.
0	2	11	9	32	0	0	0	0	0	0	0	0	0	0	0	0	0	0	0	0	0	1	2	0	0	0	0	1	0	1	6	44	0.33	0.5	0.33	0.09	0	0	0	0	normal.
0	1	50	9	1307	331	0	0	0	0	0	1	0	0	0	0	0	0	0	0	0	0	1	1	0	0	0	0	1	0	0	16	180	0.62	0.25	0.06	0.02	0	0	0	0	normal.
0	2	11	9	32	0	0	0	0	0	0	0	0	0	0	0	0	0	0	0	0	0	1	2	0	0	0	0	1	0	1	26	43	0.15	0.15	0.15	0.09	0	0	0	0	normal.
0	1	50	9	1430	284	0	0	0	0	0	1	0	0	0	0	0	0	0	0	0	0	1	1	0	0	0	0	1	0	0	36	177	0.61	0.11	0.03	0.02	0	0	0	0	normal.
0	2	11	9	32	0	0	0	0	0	0	0	0	0	0	0	0	0	0	0	0	0	1	2	0	0	0	0	1	0	1	46	45	0.22	0.11	0.22	0.09	0	0	0	0	normal.
0	2	11	9	32	0	0	0	0	0	0	0	0	0	0	0	0	0	0	0	0	0	1	3	0	0	0	0	1	0	0.67	56	46	0.21	0.09	0.21	0.09	0	0	0	0	normal.
0	1	50	9	1679	337	0	0	0	0	0	1	0	0	0	0	0	0	1	0	0	0	1	3	0	0	0	0	1	0	1	4	172	0.5	0.75	0.25	0.03	0	0	0	0	normal.
0	1	17	9	9	285	0	0	0	0	0	0	0	0	0	0	0	0	0	0	0	0	1	1	0	0	0	0	1	0	0	14	15	0.14	0.36	0.07	0.33	0	0	0	0	normal.
27	1	18	9	1476	4152	0	0	0	30	0	1	0	0	0	0	0	0	0	0	0	1	1	1	0	0	0	0	1	0	0	24	12	0.5	0.21	0.04	0	0	0	0	0	normal.
0	2	11	9	29	0	0	0	0	0	0	0	0	0	0	0	0	0	0	0	0	0	1	2	0	0	0	0	1	0	1	34	47	0.15	0.15	0.15	0.09	0	0	0	0	normal.
0	1	50	9	2572	336	0	0	0	0	0	1	0	0	0	0	0	0	0	0	0	0	1	1	0	0	0	0	1	0	0	44	158	0.36	0.11	0.02	0.03	0	0	0	0	normal.
1	1	50	9	1460	333	0	0	0	0	0	1	0	0	0	0	0	0	0	0	0	0	1	1	0	0	0	0	1	0	0	54	157	0.37	0.09	0.02	0.03	0	0	0	0	normal.
0	1	50	9	616	332	0	0	0	0	0	1	0	0	0	0	0	0	0	0	0	0	1	2	0	0	0	0	1	0	1	64	156	0.38	0.08	0.02	0.03	0	0	0	0	normal.
27	1	18	9	1185	3380	0	0	0	24	0	1	0	0	0	0	0	0	0	0	0	1	1	1	0	0	0	0	1	0	0	74	30	0.41	0.08	0.01	0	0	0	0	0	normal.
29	1	18	9	660	2070	0	0	0	14	0	1	0	0	0	0	0	0	0	0	0	1	1	1	0	0	0	0	1	0	0	84	36	0.43	0.07	0.01	0	0	0	0	0	normal.
0	2	11	9	29	0	0	0	0	0	0	0	0	0	0	0	0	0	0	0	0	0	1	4	0	0	0	0	1	0	0.5	94	42	0.14	0.06	0.14	0.1	0	0	0	0	normal.
26	1	18	9	723	2077	0	0	0	14	0	1	0	0	0	0	0	0	0	0	0	1	1	1	0	0	0	0	1	0	0	104	47	0.45	0.06	0.01	0	0	0	0	0	normal.
1	1	50	9	801	333	0	0	0	0	0	1	0	0	0	0	0	0	0	0	0	0	1	3	0	0	0	0	1	0	1	114	135	0.34	0.05	0.01	0.02	0	0	0	0	normal.
23	1	18	9	333	1054	0	0	0	6	0	1	0	0	0	0	0	0	0	0	0	1	1	1	0	0	0	0	1	0	0	124	56	0.45	0.05	0.01	0	0	0	0	0	normal.
26	1	18	9	894	2586	0	0	0	18	0	1	0	0	0	0	0	0	0	0	0	1	1	1	0	0	0	0	1	0	0	134	62	0.46	0.04	0.01	0	0	0	0	0	normal.
0	1	22	9	218	387	0	0	0	0	0	1	0	0	0	0	0	0	0	0	0	0	7	7	0	0	0	0	1	0	0	7	7	1	0	0.14	0	0	0	0	0	normal.
0	1	22	9	219	368	0	0	0	0	0	1	0	0	0	0	0	0	0	0	0	0	17	17	0	0	0	0	1	0	0	17	17	1	0	0.06	0	0	0	0	0	normal.
0	1	22	9	212	10829	0	0	0	0	0	1	0	0	0	0	0	0	0	0	0	0	1	2	0	0	0	0	1	0	1	1	27	1	0	1	0.07	0	0	0	0	normal.
0	1	22	9	211	2273	0	0	0	0	0	1	0	0	0	0	0	0	0	0	0	0	11	11	0	0	0	0	1	0	0	11	37	1	0	0.09	0.05	0	0	0	0	normal.
0	1	22	9	332	2604	0	0	0	0	0	1	0	0	0	0	0	0	0	0	0	0	4	4	0	0	0	0	1	0	0	21	47	1	0	0.05	0.04	0	0	0	0	normal.
0	1	22	9	329	4002	0	0	0	0	0	1	0	0	0	0	0	0	0	0	0	0	14	14	0	0	0	0	1	0	0	31	57	1	0	0.03	0.04	0	0	0	0	normal.
0	1	22	9	196	9357	0	0	0	0	0	1	0	0	0	0	0	0	0	0	0	0	1	9	0	0	0	0	1	0	0.33	1	67	1	0	1	0.09	0	0	0	0	normal.
0	1	22	9	262	460	0	0	0	0	0	1	0	0	0	0	0	0	0	0	0	0	1	2	0	0	0	0	1	0	1	9	77	1	0	0.11	0.09	0	0	0	0	normal.
0	1	22	9	337	9704	0	0	0	0	0	1	0	0	0	0	0	0	0	0	0	0	1	1	0	0	0	0	1	0	0	1	87	1	0	1	0.09	0	0	0	0	normal.
0	1	22	9	259	14420	0	0	0	0	0	1	0	0	0	0	0	0	0	0	0	0	1	1	0	0	0	0	1	0	0	11	97	1	0	0.09	0.08	0	0	0	0	normal.
0	1	22	9	305	19509	0	0	0	0	0	1	0	0	0	0	0	0	0	0	0	0	1	1	0	0	0	0	1	0	0	1	107	1	0	1	0.08	0	0	0	0	normal.
0	1	22	9	231	1869	0	0	0	0	0	1	0	0	0	0	0	0	0	0	0	0	4	22	0	0	0	0	1	0	0.14	4	117	1	0	0.25	0.09	0	0	0	0	normal.
0	1	22	9	217	363	0	0	0	0	0	1	0	0	0	0	0	0	0	0	0	0	1	22	0	0	0	0	1	0	0.14	4	127	1	0	0.25	0.09	0	0	0	0	normal.
0	1	22	9	297	2769	0	0	0	0	0	1	0	0	0	0	0	0	0	0	0	0	1	2	0	0	0	0	1	0	1	1	137	1	0	1	0.1	0	0	0	0	normal.
0	1	22	9	308	1278	0	0	0	0	0	1	0	0	0	0	0	0	0	0	0	0	2	16	0	0	0	0	1	0	0.12	11	147	1	0	0.09	0.1	0	0	0	0	normal.
0	1	22	9	274	196	0	0	0	0	0	1	0	0	0	0	0	0	0	0	0	0	1	1	0	0	0	0	1	0	0	9	157	1	0	0.11	0.1	0	0	0	0	normal.
0	1	22	9	291	5657	0	0	0	0	0	1	0	0	0	0	0	0	0	0	0	0	5	5	0	0	0	0	1	0	0	7	167	1	0	0.14	0.1	0	0	0	0	normal.
0	1	22	9	328	1433	0	0	0	0	0	1	0	0	0	0	0	0	0	0	0	0	6	6	0	0	0	0	1	0	0	6	177	1	0	0.17	0.1	0	0	0	0	normal.
0	1	22	9	211	2101	0	0	0	0	0	1	0	0	0	0	0	0	0	0	0	0	4	4	0	0	0	0	1	0	0	16	187	1	0	0.06	0.09	0	0	0	0	normal.
0	1	22	9	325	2452	0	0	0	0	0	1	0	0	0	0	0	0	0	0	0	0	2	3	0	0	0	0	1	0	0.67	26	197	1	0	0.04	0.09	0	0	0	0	normal.
0	1	22	9	340	22965	0	0	0	0	0	1	0	0	0	0	0	0	0	0	0	0	1	1	0	0	0	0	1	0	0	36	207	1	0	0.03	0.08	0	0	0	0	normal.
0	1	22	9	235	1028	0	0	0	0	0	1	0	0	0	0	0	0	0	0	0	0	10	10	0	0	0	0	1	0	0	10	217	1	0	0.1	0.08	0	0	0	0	normal.
0	1	22	9	223	1275	0	0	0	0	0	1	0	0	0	0	0	0	0	0	0	0	20	20	0	0	0	0	1	0	0	20	227	1	0	0.05	0.08	0	0	0	0	normal.
0	1	22	9	226	4006	0	0	0	0	0	1	0	0	0	0	0	0	0	0	0	0	2	4	0	0	0	0	1	0	0.75	30	237	1	0	0.03	0.08	0	0	0	0	normal.
0	1	22	9	231	5283	0	0	0	1	0	1	0	1	0	0	0	0	0	0	0	0	12	14	0	0	0	0	1	0	0.21	40	247	1	0	0.03	0.07	0	0	0	0	normal.
0	1	22	9	230	5558	0	0	0	0	0	1	0	0	0	0	0	0	0	0	0	0	22	24	0	0	0	0	1	0	0.12	50	255	1	0	0.02	0.07	0	0	0	0	normal.
0	1	22	9	239	691	0	0	0	0	0	1	0	0	0	0	0	0	0	0	0	0	4	4	0	0	0	0	1	0	0	60	255	1	0	0.02	0.07	0	0	0	0	normal.
0	1	22	9	211	5693	0	0	0	0	0	1	0	0	0	0	0	0	0	0	0	0	5	5	0	0	0	0	1	0	0	5	255	1	0	0.2	0.07	0	0	0	0	normal.
0	1	22	9	211	2271	0	0	0	0	0	1	0	0	0	0	0	0	0	0	0	0	15	15	0	0	0	0	1	0	0	15	255	1	0	0.07	0.07	0	0	0	0	normal.
0	1	22	9	511	238	0	0	0	0	0	1	0	0	0	0	0	0	0	0	0	0	1	3	0	0	0	0	1	0	0.67	1	255	1	0	1	0.07	0	0	0	0	normal.
0	1	22	9	228	3707	0	0	0	0	0	1	0	0	0	0	0	0	0	0	0	0	2	2	0	0	0	0	1	0	0	2	255	1	0	0.5	0.08	0	0	0	0	normal.
0	1	22	9	239	2295	0	0	0	0	0	1	0	0	0	0	0	0	0	0	0	0	1	1	0	0	0	0	1	0	0	12	255	1	0	0.08	0.07	0	0	0	0	normal.
0	1	22	9	300	3715	0	0	0	0	0	1	0	0	0	0	0	0	0	0	0	0	11	11	0	0	0	0	1	0	0	22	255	1	0	0.05	0.06	0	0	0	0	normal.
0	1	22	9	299	3133	0	0	0	0	0	1	0	0	0	0	0	0	0	0	0	0	9	9	0	0	0	0	1	0	0	32	255	1	0	0.03	0.06	0	0	0	0	normal.
0	1	22	9	229	2099	0	0	0	0	0	1	0	0	0	0	0	0	0	0	0	0	3	4	0	0	0	0	1	0	0.5	7	255	1	0	0.14	0.06	0	0	0	0	normal.
0	1	22	9	245	447	0	0	0	0	0	1	0	0	0	0	0	0	0	0	0	0	1	1	0	0	0	0	1	0	0	17	255	1	0	0.06	0.06	0	0	0	0	normal.
0	1	22	9	245	422	0	0	0	0	0	1	0	0	0	0	0	0	0	0	0	0	11	11	0	0	0	0	1	0	0	27	255	1	0	0.04	0.06	0	0	0	0	normal.
0	1	22	9	218	3052	0	0	0	0	0	1	0	0	0	0	0	0	0	0	0	0	2	2	0	0	0	0	1	0	0	2	255	1	0	0.5	0.06	0	0	0	0	normal.
0	1	22	9	203	331	0	0	0	0	0	1	0	0	0	0	0	0	0	0	0	0	2	2	0	0	0	0	1	0	0	12	255	1	0	0.08	0.05	0	0	0	0	normal.
0	1	22	9	418	6303	0	0	0	0	0	1	0	0	0	0	0	0	0	0	0	0	1	4	0	0	0	0	1	0	0.5	2	255	1	0	0.5	0.05	0	0	0	0	normal.
0	1	22	9	312	472	0	0	0	0	0	1	0	0	0	0	0	0	0	0	0	0	4	5	0	0	0	0	1	0	0.4	9	255	1	0	0.11	0.05	0	0	0	0	normal.
0	1	22	9	148	559	0	0	0	0	0	1	0	0	0	0	0	0	0	0	0	0	1	2	0	0	0	0	1	0	1	3	255	1	0	0.33	0.05	0	0	0	0	normal.
0	1	22	9	292	1613	0	0	0	0	0	1	0	0	0	0	0	0	0	0	0	0	7	24	0	0	0	0	1	0	0.08	7	255	1	0	0.14	0.05	0	0	0	0	normal.
0	1	22	9	287	1434	0	0	0	0	0	1	0	0	0	0	0	0	0	0	0	0	17	41	0	0	0	0	1	0	0.05	17	255	1	0	0.06	0.05	0	0	0	0	normal.
0	1	22	9	300	1774	0	0	0	0	0	1	0	0	0	0	0	0	0	0	0	0	3	3	0	0	0	0	1	0	0	27	255	1	0	0.04	0.05	0	0	0	0	normal.
0	1	22	9	296	1638	0	0	0	0	0	1	0	0	0	0	0	0	0	0	0	0	13	13	0	0	0	0	1	0	0	37	255	1	0	0.03	0.05	0	0	0	0	normal.
0	1	22	9	231	286	0	0	0	0	0	1	0	0	0	0	0	0	0	0	0	0	4	4	0	0	0	0	1	0	0	4	255	1	0	0.25	0.05	0	0	0	0	normal.
0	1	22	9	169	1682	0	0	0	0	0	1	0	0	0	0	0	0	0	0	0	0	3	3	0	0	0	0	1	0	0	3	255	1	0	0.33	0.05	0	0	0	0	normal.
0	1	22	9	228	2614	0	0	0	0	0	1	0	0	0	0	0	0	0	0	0	0	13	13	0	0	0	0	1	0	0	13	255	1	0	0.08	0.05	0	0	0	0	normal.
0	1	22	9	222	1634	0	0	0	0	0	1	0	0	0	0	0	0	0	0	0	0	6	7	0	0	0	0	1	0	0.29	23	255	1	0	0.04	0.05	0	0	0	0	normal.
0	1	22	9	219	886	0	0	0	0	0	1	0	0	0	0	0	0	0	0	0	0	6	6	0	0	0	0	1	0	0	33	255	1	0	0.03	0.05	0	0	0	0	normal.
0	1	22	9	225	19525	0	0	0	0	0	1	0	0	0	0	0	0	0	0	0	0	2	2	0	0	0	0	1	0	0	43	255	1	0	0.02	0.05	0	0	0	0	normal.
0	1	22	9	333	3352	0	0	0	0	0	1	0	0	0	0	0	0	0	0	0	0	9	9	0	0	0	0	1	0	0	53	255	1	0	0.02	0.05	0	0	0	0	normal.
0	1	22	9	333	3352	0	0	0	0	0	1	0	0	0	0	0	0	0	0	0	0	2	2	0	0	0	0	1	0	0	63	255	1	0	0.02	0.05	0	0	0	0	normal.
0	1	22	9	326	1565	0	0	0	0	0	1	0	0	0	0	0	0	0	0	0	0	2	2	0	0	0	0	1	0	0	73	255	1	0	0.01	0.05	0	0	0	0	normal.
0	1	22	9	262	618	0	0	0	0	0	1	0	0	0	0	0	0	0	0	0	0	12	12	0	0	0	0	1	0	0	83	255	1	0	0.01	0.04	0	0	0	0	normal.
0	1	22	9	217	8730	0	0	0	0	0	1	0	0	0	0	0	0	0	0	0	0	5	5	0	0	0	0	1	0	0	5	255	1	0	0.2	0.04	0	0	0	0	normal.
0	1	22	9	196	14789	0	0	0	0	0	1	0	0	0	0	0	0	0	0	0	0	2	15	0	0	0	0	1	0	0.13	4	255	1	0	0.25	0.05	0	0	0	0	normal.
0	1	22	9	145	32	0	0	0	0	0	1	0	0	0	0	0	0	0	0	0	0	1	1	0	0	0	0	1	0	0	2	255	1	0	0.5	0.05	0	0	0	0	normal.
0	1	22	9	287	1069	0	0	0	0	0	1	0	0	0	0	0	0	0	0	0	0	8	8	0	0	0	0	1	0	0	8	255	1	0	0.12	0.05	0	0	0	0	normal.
0	1	22	9	307	1161	0	0	0	0	0	1	0	0	0	0	0	0	0	0	0	0	1	1	0	0	0	0	1	0	0	18	255	1	0	0.06	0.05	0	0	0	0	normal.
0	1	22	9	302	493	0	0	0	0	0	1	0	0	0	0	0	0	0	0	0	0	3	3	0	0	0	0	1	0	0	28	255	1	0	0.04	0.05	0	0	0	0	normal.
0	1	22	9	169	10776	0	0	0	0	0	1	0	0	0	0	0	0	0	0	0	0	1	1	0	0	0	0	1	0	0	5	255	1	0	0.2	0.06	0	0	0	0	normal.
0	1	22	9	191	5633	0	0	0	0	0	1	0	0	0	0	0	0	0	0	0	0	1	1	0	0	0	0	1	0	0	1	255	1	0	1	0.06	0	0	0	0	normal.
0	1	22	9	160	13460	0	0	0	0	0	1	0	0	0	0	0	0	0	0	0	0	1	1	0	0	0	0	1	0	0	11	255	1	0	0.09	0.06	0	0	0	0	normal.
0	1	22	9	221	855	0	0	0	0	0	1	0	0	0	0	0	0	0	0	0	0	11	11	0	0	0	0	1	0	0	21	255	1	0	0.05	0.05	0	0	0	0	normal.
0	1	22	9	237	2625	0	0	0	0	0	1	0	0	0	0	0	0	0	0	0	0	3	3	0	0	0	0	1	0	0	31	255	1	0	0.03	0.05	0	0	0	0	normal.
0	1	22	9	235	1850	0	0	0	0	0	1	0	0	0	0	0	0	0	0	0	0	13	13	0	0	0	0	1	0	0	41	255	1	0	0.02	0.04	0	0	0	0	normal.
0	1	22	9	159	4642	0	0	0	0	0	1	0	0	0	0	0	0	0	0	0	0	5	5	0	0	0	0	1	0	0	51	255	1	0	0.02	0.04	0	0	0	0	normal.
0	1	22	9	178	10252	0	0	0	0	0	1	0	0	0	0	0	0	0	0	0	0	3	3	0	0	0	0	1	0	0	61	255	1	0	0.02	0.04	0	0	0	0	normal.
0	1	22	9	235	1850	0	0	0	0	0	1	0	0	0	0	0	0	0	0	0	0	13	13	0	0	0	0	1	0	0	71	255	1	0	0.01	0.04	0	0	0	0	normal.
0	1	22	9	220	3318	0	0	0	0	0	1	0	0	0	0	0	0	0	0	0	0	5	5	0	0	0	0	1	0	0	81	255	1	0	0.01	0.04	0	0	0	0	normal.
0	1	22	9	201	12501	0	0	0	0	0	1	0	0	0	0	0	0	0	0	0	0	3	3	0	0	0	0	1	0	0	3	255	1	0	0.33	0.04	0	0	0	0	normal.
0	1	22	9	202	6951	0	0	0	0	0	1	0	0	0	0	0	0	0	0	0	0	13	13	0	0	0	0	1	0	0	13	255	1	0	0.08	0.04	0	0	0	0	normal.
0	1	22	9	210	1380	0	0	0	0	0	1	0	0	0	0	0	0	0	0	0	0	5	5	0	0	0	0	1	0	0	23	255	1	0	0.04	0.04	0	0	0	0	normal.
0	1	22	9	205	19407	0	0	0	0	0	1	0	0	0	0	0	0	0	0	0	0	3	3	0	0	0	0	1	0	0	3	255	1	0	0.33	0.04	0	0	0	0	normal.
0	1	22	9	210	4826	0	0	0	0	0	1	0	0	0	0	0	0	0	0	0	0	4	4	0	0	0	0	1	0	0	4	255	1	0	0.25	0.05	0	0	0	0	normal.
0	1	22	9	211	2790	0	0	0	0	0	1	0	0	0	0	0	0	0	0	0	0	4	4	0	0	0	0	1	0	0	14	255	1	0	0.07	0.05	0	0	0	0	normal.
0	1	22	9	220	2364	0	0	0	0	0	1	0	0	0	0	0	0	0	0	0	0	4	4	0	0	0	0	1	0	0	24	255	1	0	0.04	0.05	0	0	0	0	normal.
0	1	22	9	214	2129	0	0	0	0	0	1	0	0	0	0	0	0	0	0	0	0	1	1	0	0	0	0	1	0	0	34	255	1	0	0.03	0.05	0	0	0	0	normal.
0	1	22	9	212	39751	0	0	0	0	0	1	0	0	0	0	0	0	0	0	0	0	1	22	0	0	0	0	1	0	0.09	44	255	1	0	0.02	0.05	0	0	0	0	normal.
0	1	22	9	203	39751	0	0	0	0	0	1	0	0	0	0	0	0	0	0	0	0	1	1	0	0	0	0	1	0	0	54	255	1	0	0.02	0.05	0.02	0	0	0	normal.
0	1	22	9	226	6594	0	0	0	0	0	1	0	0	0	0	0	0	0	0	0	0	1	1	0	0	0	0	1	0	0	64	255	1	0	0.02	0.05	0.02	0	0	0	normal.
0	1	22	9	230	11529	0	0	0	0	0	1	0	0	0	0	0	0	0	0	0	0	11	11	0	0	0	0	1	0	0	74	255	1	0	0.01	0.04	0.01	0	0	0	normal.
0	1	22	9	222	248	0	0	0	0	0	1	0	0	0	0	0	0	0	0	0	0	7	7	0	0	0	0	1	0	0	84	255	1	0	0.01	0.03	0.01	0	0	0	normal.
0	1	22	9	202	2790	0	0	0	0	0	1	0	0	0	0	0	0	0	0	0	0	6	6	0	0	0	0	1	0	0	94	255	1	0	0.01	0.03	0.01	0	0	0	normal.
0	1	22	9	216	9819	0	0	0	0	0	1	0	0	0	0	0	0	0	0	0	0	6	6	0	0	0	0	1	0	0	104	255	1	0	0.01	0.03	0.01	0	0	0	normal.
0	1	22	9	205	1124	0	0	0	0	0	1	0	0	0	0	0	0	0	0	0	0	8	8	0	0	0	0	1	0	0	114	255	1	0	0.01	0.03	0.01	0	0	0	normal.
0	1	22	9	198	2129	0	0	0	0	0	1	0	0	0	0	0	0	0	0	0	0	8	8	0	0	0	0	1	0	0	124	255	1	0	0.01	0.03	0.01	0	0	0	normal.
0	1	22	9	197	253	0	0	0	0	0	1	0	0	0	0	0	0	0	0	0	0	8	8	0	0	0	0	1	0	0	134	255	1	0	0.01	0.02	0.01	0	0	0	normal.
0	1	22	9	209	9921	0	0	0	0	0	1	0	0	0	0	0	0	0	0	0	0	8	8	0	0	0	0	1	0	0	144	255	1	0	0.01	0.02	0.01	0	0	0	normal.
0	1	22	9	195	1382	0	0	0	0	0	1	0	0	0	0	0	0	0	0	0	0	5	5	0	0	0	0	1	0	0	154	255	1	0	0.01	0.02	0.01	0	0	0	normal.
0	1	22	9	194	1366	0	0	0	0	0	1	0	0	0	0	0	0	0	0	0	0	5	5	0	0	0	0	1	0	0	164	255	1	0	0.01	0.02	0.01	0	0	0	normal.
0	1	22	9	262	4815	0	0	0	0	0	1	0	0	0	0	0	0	0	0	0	0	1	3	0	0	0	0	1	0	1	5	255	1	0	0.2	0.03	0	0	0	0	normal.
0	1	22	9	333	4815	0	0	0	0	0	1	0	0	0	0	0	0	0	0	0	0	2	9	0	0	0	0	1	0	0.33	15	255	1	0	0.07	0.03	0	0	0	0	normal.
0	1	22	9	339	1588	0	0	0	0	0	1	0	0	0	0	0	0	0	0	0	0	1	18	0	0	0	0	1	0	0.22	25	255	1	0	0.04	0.03	0	0	0	0	normal.
0	1	22	9	212	170	0	0	0	0	0	1	0	0	0	0	0	0	0	0	0	0	1	1	0	0	0	0	1	0	0	35	255	1	0	0.03	0.03	0	0	0	0	normal.
0	1	22	9	280	197	0	0	0	0	0	1	0	0	0	0	0	0	0	0	0	0	1	17	0	0	0	0	1	0	0.18	45	255	1	0	0.02	0.03	0	0	0	0	normal.
0	1	22	9	345	235	0	0	0	0	0	1	0	0	0	0	0	0	0	0	0	0	1	6	0	0	0	0	1	0	0.33	55	255	1	0	0.02	0.02	0	0	0	0	normal.
0	1	22	9	269	1588	0	0	0	0	0	1	0	0	0	0	0	0	0	0	0	0	4	7	0	0	0	0	1	0	0.29	65	255	1	0	0.02	0.02	0	0	0	0	normal.
0	1	22	9	316	170	0	0	0	0	0	1	0	0	0	0	0	0	0	0	0	0	2	2	0	0	0	0	1	0	0	75	255	1	0	0.01	0.02	0	0	0	0	normal.
0	1	22	9	196	170	0	0	0	0	0	1	0	0	0	0	0	0	0	0	0	0	4	5	0	0	0	0	1	0	0.4	85	255	1	0	0.01	0.01	0	0	0	0	normal.
0	1	22	9	196	170	0	0	0	0	0	1	0	0	0	0	0	0	0	0	0	0	3	4	0	0	0	0	1	0	0.5	95	255	1	0	0.01	0.01	0	0	0	0	normal.
0	1	22	9	352	274	0	0	0	0	0	1	0	0	0	0	0	0	0	0	0	0	2	18	0	0	0	0	1	0	0.17	105	255	1	0	0.01	0.01	0	0	0	0	normal.
0	1	22	9	247	4815	0	0	0	0	0	1	0	0	0	0	0	0	0	0	0	0	2	3	0	0	0	0	1	0	0.67	115	255	1	0	0.01	0.01	0	0	0	0	normal.
0	1	22	9	213	170	0	0	0	0	0	1	0	0	0	0	0	0	0	0	0	0	3	4	0	0	0	0	1	0	0.5	125	255	1	0	0.01	0.01	0	0	0	0	normal.
0	1	22	9	250	4815	0	0	0	0	0	1	0	0	0	0	0	0	0	0	0	0	1	2	0	0	0	0	1	0	1	135	255	1	0	0.01	0.01	0	0	0	0	normal.
0	1	22	9	239	262	0	0	0	0	0	1	0	0	0	0	0	0	0	0	0	0	2	20	0	0	0	0	1	0	0.1	145	255	1	0	0.01	0.01	0	0	0	0	normal.
0	1	22	9	292	2808	0	0	0	0	0	1	0	0	0	0	0	0	0	0	0	0	7	7	0	0	0	0	1	0	0	8	255	1	0	0.12	0.01	0	0	0	0	normal.
0	1	22	9	291	454	0	0	0	0	0	1	0	0	0	0	0	0	0	0	0	0	17	17	0	0	0	0	1	0	0	18	255	1	0	0.06	0.01	0	0	0	0	normal.
0	1	22	9	299	2402	0	0	0	0	0	1	0	0	0	0	0	0	0	0	0	0	27	27	0	0	0	0	1	0	0	28	255	1	0	0.04	0.01	0	0	0	0	normal.
0	1	22	9	226	2402	0	0	0	0	0	1	0	0	0	0	0	0	0	0	0	0	9	9	0	0	0	0	1	0	0	38	255	1	0	0.03	0.01	0	0	0	0	normal.
0	1	22	9	218	2816	0	0	0	0	0	1	0	0	0	0	0	0	0	0	0	0	19	19	0	0	0	0	1	0	0	48	255	1	0	0.02	0.01	0	0	0	0	normal.
0	1	22	9	177	15047	0	0	0	0	0	1	0	0	0	0	0	0	0	0	0	0	1	1	0	0	0	0	1	0	0	58	255	1	0	0.02	0.01	0	0	0	0	normal.
0	1	22	9	292	2808	0	0	0	0	0	1	0	0	0	0	0	0	0	0	0	0	1	1	0	0	0	0	1	0	0	68	255	1	0	0.01	0.01	0	0	0	0	normal.
0	1	22	9	289	280	0	0	0	0	0	1	0	0	0	0	0	0	0	0	0	0	11	11	0	0	0	0	1	0	0	78	255	1	0	0.01	0.01	0	0	0	0	normal.
0	1	22	9	289	2536	0	0	0	0	0	1	0	0	0	0	0	0	0	0	0	0	21	21	0	0	0	0	1	0	0	88	255	1	0	0.01	0.01	0	0	0	0	normal.
0	1	22	9	295	2649	0	0	0	0	0	1	0	0	0	0	0	0	0	0	0	0	2	2	0	0	0	0	1	0	0	98	255	1	0	0.01	0.01	0	0	0	0	normal.
0	1	22	9	295	5260	0	0	0	0	0	1	0	0	0	0	0	0	0	0	0	0	12	12	0	0	0	0	1	0	0	108	255	1	0	0.01	0.01	0	0	0	0	normal.
0	1	22	9	291	2714	0	0	0	0	0	1	0	0	0	0	0	0	0	0	0	0	22	22	0	0	0	0	1	0	0	118	255	1	0	0.01	0.01	0	0	0	0	normal.
0	1	22	9	293	1509	0	0	0	0	0	1	0	0	0	0	0	0	0	0	0	0	5	5	0	0	0	0	1	0	0	128	255	1	0	0.01	0.01	0	0	0	0	normal.
0	1	22	9	299	1404	0	0	0	0	0	1	0	0	0	0	0	0	0	0	0	0	15	15	0	0	0	0	1	0	0	138	255	1	0	0.01	0.01	0	0	0	0	normal.
0	1	22	9	291	2486	0	0	0	0	0	1	0	0	0	0	0	0	0	0	0	0	25	25	0	0	0	0	1	0	0	148	255	1	0	0.01	0.01	0	0	0	0	normal.
0	1	22	9	302	4073	0	0	0	0	0	1	0	0	0	0	0	0	0	0	0	0	7	11	0	0	0	0	1	0	0.18	158	255	1	0	0.01	0.01	0	0	0	0	normal.
0	1	22	9	317	280	0	0	0	0	0	1	0	0	0	0	0	0	0	0	0	0	7	7	0	0	0	0	1	0	0	168	255	1	0	0.01	0.01	0	0	0	0	normal.
0	1	22	9	328	24786	0	0	0	0	0	1	0	0	0	0	0	0	0	0	0	0	17	21	0	0	0	0	1	0	0.1	178	255	1	0	0.01	0.01	0	0	0	0	normal.
0	1	22	9	320	2762	0	0	0	0	0	1	0	0	0	0	0	0	0	0	0	0	27	33	0	0	0	0	1	0	0.06	188	255	1	0	0.01	0.01	0	0	0	0	normal.
0	1	22	9	352	454	0	0	0	0	0	1	0	0	0	0	0	0	0	0	0	0	9	9	0	0	0	0	1	0	0	198	255	1	0	0.01	0.01	0	0	0	0	normal.
0	1	22	9	331	280	0	0	0	0	0	1	0	0	0	0	0	0	0	0	0	0	7	7	0	0	0	0	1	0	0	208	255	1	0	0	0.01	0	0	0	0	normal.
0	1	22	9	296	280	0	0	0	0	0	1	0	0	0	0	0	0	0	0	0	0	5	8	0	0	0	0	1	0	0.25	218	255	1	0	0	0.01	0	0	0	0	normal.
0	1	22	9	273	422	0	0	0	0	0	1	0	0	0	0	0	0	0	0	0	0	5	5	0	0	0	0	1	0	0	228	255	1	0	0	0.01	0	0	0	0	normal.
0	1	22	9	208	2649	0	0	0	0	0	1	0	0	0	0	0	0	0	0	0	0	2	18	0	0	0	0	1	0	0.11	238	255	1	0	0	0.01	0	0	0	0	normal.
0	1	22	9	208	5260	0	0	0	0	0	1	0	0	0	0	0	0	0	0	0	0	12	39	0	0	0	0	1	0	0.05	248	255	1	0	0	0.01	0	0	0	0	normal.
0	1	22	9	206	2483	0	0	0	0	0	1	0	0	0	0	0	0	0	0	0	0	22	50	0	0	0	0	1	0	0.04	255	255	1	0	0	0	0	0	0	0	normal.
0	1	22	9	233	280	0	0	0	0	0	1	0	0	0	0	0	0	0	0	0	0	4	5	0	0	0	0	1	0	0.4	255	255	1	0	0	0	0	0	0	0	normal.
0	1	22	9	218	1632	0	0	0	0	0	1	0	0	0	0	0	0	0	0	0	0	2	2	0	0	0	0	1	0	0	255	255	1	0	0	0	0	0	0	0	normal.
0	1	22	9	223	8046	0	0	0	0	0	1	0	0	0	0	0	0	0	0	0	0	12	12	0	0	0	0	1	0	0	255	255	1	0	0	0	0	0	0	0	normal.
0	1	22	9	224	21384	0	0	0	0	0	1	0	0	0	0	0	0	0	0	0	0	10	10	0	0	0	0	1	0	0	255	255	1	0	0	0	0	0	0	0	normal.
0	1	22	9	226	2662	0	0	0	0	0	1	0	0	0	0	0	0	0	0	0	0	6	6	0	0	0	0	1	0	0	255	255	1	0	0	0	0	0	0	0	normal.
0	1	22	9	227	24786	0	0	0	0	0	1	0	0	0	0	0	0	0	0	0	0	16	16	0	0	0	0	1	0	0	255	255	1	0	0	0	0	0	0	0	normal.
0	1	22	9	219	2762	0	0	0	0	0	1	0	0	0	0	0	0	0	0	0	0	26	26	0	0	0	0	1	0	0	255	255	1	0	0	0	0	0	0	0	normal.
0	1	22	9	219	2808	0	0	0	0	0	1	0	0	0	0	0	0	0	0	0	0	8	8	0	0	0	0	1	0	0	255	255	1	0	0	0	0	0	0	0	normal.
0	1	22	9	218	454	0	0	0	0	0	1	0	0	0	0	0	0	0	0	0	0	18	18	0	0	0	0	1	0	0	255	255	1	0	0	0	0	0	0	0	normal.
0	1	22	9	224	753	0	0	0	0	0	1	0	0	0	0	0	0	0	0	0	0	28	28	0	0	0	0	1	0	0	255	255	1	0	0	0	0	0	0	0	normal.
0	1	22	9	211	2808	0	0	0	0	0	1	0	0	0	0	0	0	0	0	0	0	9	9	0	0	0	0	1	0	0	255	255	1	0	0	0	0	0	0	0	normal.
0	1	22	9	219	24786	0	0	0	0	0	1	0	0	0	0	0	0	0	0	0	0	19	19	0	0	0	0	1	0	0	255	255	1	0	0	0	0	0	0	0	normal.
0	1	22	9	161	17183	0	0	0	0	0	1	0	0	0	0	0	0	0	0	0	0	1	1	0	0	0	0	1	0	0	255	255	1	0	0	0	0	0	0	0	normal.
0	1	22	9	218	4150	0	0	0	0	0	1	0	0	0	0	0	0	0	0	0	0	11	11	0	0	0	0	1	0	0	255	255	1	0	0	0	0	0	0	0	normal.
0	1	22	9	227	2662	0	0	0	0	0	1	0	0	0	0	0	0	0	0	0	0	3	3	0	0	0	0	1	0	0	255	255	1	0	0	0	0	0	0	0	normal.
0	1	22	9	228	24786	0	0	0	0	0	1	0	0	0	0	0	0	0	0	0	0	13	13	0	0	0	0	1	0	0	255	255	1	0	0	0	0	0	0	0	normal.
0	1	22	9	220	2762	0	0	0	0	0	1	0	0	0	0	0	0	0	0	0	0	23	23	0	0	0	0	1	0	0	255	255	1	0	0	0	0	0	0	0	normal.
0	1	22	9	229	16564	0	0	0	0	0	1	0	0	0	0	0	0	0	0	0	0	6	6	0	0	0	0	1	0	0	255	255	1	0	0	0	0	0	0	0	normal.
0	1	22	9	227	4073	0	0	0	0	0	1	0	0	0	0	0	0	0	0	0	0	3	10	0	0	0	0	1	0	0.3	255	255	1	0	0	0	0	0	0	0	normal.
0	1	22	9	227	2662	0	0	0	0	0	1	0	0	0	0	0	0	0	0	0	0	5	9	0	0	0	0	1	0	0.22	255	255	1	0	0	0	0	0	0	0	normal.
0	1	22	9	219	454	0	0	0	0	0	1	0	0	0	0	0	0	0	0	0	0	15	19	0	0	0	0	1	0	0.11	255	255	1	0	0	0	0	0	0	0	normal.
0	1	22	9	225	753	0	0	0	0	0	1	0	0	0	0	0	0	0	0	0	0	25	25	0	0	0	0	1	0	0	255	255	1	0	0	0	0	0	0	0	normal.
0	1	22	9	329	1404	0	0	0	0	0	1	0	0	0	0	0	0	0	0	0	0	7	7	0	0	0	0	1	0	0	255	255	1	0	0	0	0	0	0	0	normal.
0	1	22	9	325	2913	0	0	0	0	0	1	0	0	0	0	0	0	0	0	0	0	17	17	0	0	0	0	1	0	0	255	255	1	0	0	0	0	0	0	0	normal.
0	1	22	9	327	2402	0	0	0	0	0	1	0	0	0	0	0	0	0	0	0	0	27	27	0	0	0	0	1	0	0	255	255	1	0	0	0	0	0	0	0	normal.
0	1	22	9	234	2750	0	0	0	0	0	1	0	0	0	0	0	0	0	0	0	0	9	9	0	0	0	0	1	0	0	255	255	1	0	0	0	0	0	0	0	normal.
0	1	22	9	220	2762	0	0	0	0	0	1	0	0	0	0	0	0	0	0	0	0	19	19	0	0	0	0	1	0	0	255	255	1	0	0	0	0	0	0	0	normal.
0	1	22	9	325	2649	0	0	0	0	0	1	0	0	0	0	0	0	0	0	0	0	1	18	0	0	0	0	1	0	0.22	255	255	1	0	0	0	0	0	0	0	normal.
0	1	22	9	317	7384	0	0	0	0	0	1	0	0	0	0	0	0	0	0	0	0	11	25	0	0	0	0	1	0	0.12	255	255	1	0	0	0	0	0	0	0	normal.
0	1	22	9	323	2483	0	0	0	0	0	1	0	0	0	0	0	0	0	0	0	0	21	35	0	0	0	0	1	0	0.09	255	255	1	0	0	0	0	0	0	0	normal.
0	1	22	9	356	4073	0	0	0	0	0	1	0	0	0	0	0	0	0	0	0	0	3	3	0	0	0	0	1	0	0	255	255	1	0	0	0	0	0	0	0	normal.
0	1	22	9	275	18472	0	0	0	0	0	1	0	0	0	0	0	0	0	0	0	0	1	1	0	0	0	0	1	0	0	255	255	1	0	0	0	0	0	0	0	normal.
0	1	22	9	344	10761	0	0	0	0	0	1	0	0	0	0	0	0	0	0	0	0	11	11	0	0	0	0	1	0	0	255	255	1	0	0	0	0	0	0	0	normal.
0	1	22	9	335	1137	0	0	0	0	0	1	0	0	0	0	0	0	0	0	0	0	9	9	0	0	0	0	1	0	0	255	255	1	0	0	0	0	0	0	0	normal.
0	1	22	9	301	1404	0	0	0	0	0	1	0	0	0	0	0	0	0	0	0	0	6	6	0	0	0	0	1	0	0	255	255	1	0	0	0	0	0	0	0	normal.
0	1	22	9	302	10350	0	0	0	0	0	1	0	0	0	0	0	0	0	0	0	0	16	16	0	0	0	0	1	0	0	255	255	1	0	0	0	0	0	0	0	normal.
0	1	22	9	291	2714	0	0	0	0	0	1	0	0	0	0	0	0	0	0	0	0	2	2	0	0	0	0	1	0	0	255	255	1	0	0	0	0	0	0	0	normal.
0	1	22	9	298	24786	0	0	0	0	0	1	0	0	0	0	0	0	0	0	0	0	12	12	0	0	0	0	1	0	0	255	255	1	0	0	0	0	0	0	0	normal.
0	1	22	9	297	2648	0	0	0	0	0	1	0	0	0	0	0	0	0	0	0	0	22	22	0	0	0	0	1	0	0	255	255	1	0	0	0	0	0	0	0	normal.
0	1	22	9	293	2486	0	0	0	0	0	1	0	0	0	0	0	0	0	0	0	0	28	28	0	0	0	0	1	0	0	255	255	1	0	0	0	0	0	0	0	normal.
0	1	22	9	226	2662	0	0	0	0	0	1	0	0	0	0	0	0	0	0	0	0	7	7	0	0	0	0	1	0	0	255	255	1	0	0	0	0	0	0	0	normal.
0	1	22	9	227	24786	0	0	0	0	0	1	0	0	0	0	0	0	0	0	0	0	17	17	0	0	0	0	1	0	0	255	255	1	0	0	0	0	0	0	0	normal.
0	1	22	9	226	2402	0	0	0	0	0	1	0	0	0	0	0	0	0	0	0	0	27	27	0	0	0	0	1	0	0	255	255	1	0	0	0	0	0	0	0	normal.
0	1	22	9	227	1102	0	0	0	0	0	1	0	0	0	0	0	0	0	0	0	0	10	10	0	0	0	0	1	0	0	255	255	1	0	0	0	0	0	0	0	normal.
0	1	22	9	313	3859	0	0	0	0	0	1	0	0	0	0	0	0	0	0	0	0	4	4	0	0	0	0	1	0	0	255	255	1	0	0	0	0	0	0	0	normal.
0	1	22	9	330	8487	0	0	0	0	0	1	0	0	0	0	0	0	0	0	0	0	3	9	0	0	0	0	1	0	0.22	255	255	1	0	0	0	0	0	0	0	normal.
0	1	22	9	315	1492	0	0	0	0	0	1	0	0	0	0	0	0	0	0	0	0	12	18	0	0	0	0	1	0	0.11	255	255	1	0	0	0	0	0	0	0	normal.
0	1	22	9	318	1745	0	0	0	0	0	1	0	0	0	0	0	0	0	0	0	0	21	29	0	0	0	0	1	0	0.07	255	255	1	0	0	0	0	0	0	0	normal.
0	1	22	9	312	3726	0	0	0	0	0	1	0	0	0	0	0	0	0	0	0	0	16	16	0	0	0	0	1	0	0	255	255	1	0	0	0	0	0	0	0	normal.
0	1	22	9	358	1464	0	0	0	0	0	1	0	0	0	0	0	0	0	0	0	0	6	6	0	0	0	0	1	0	0	255	255	1	0	0	0	0	0	0	0	normal.
0	1	22	9	309	298	0	0	0	0	0	1	0	0	0	0	0	0	0	0	0	0	25	25	0	0	0	0	1	0	0	255	255	1	0	0.01	0	0	0	0	0	normal.
0	1	22	9	309	3524	0	0	0	0	0	1	0	0	0	0	0	0	0	0	0	0	35	35	0	0	0	0	1	0	0	255	255	1	0	0.01	0	0	0	0	0	normal.
0	1	22	9	310	4063	0	0	0	0	0	1	0	0	0	0	0	0	0	0	0	0	45	45	0	0	0	0	1	0	0	255	255	1	0	0	0	0	0	0	0	normal.
0	1	22	9	313	662	0	0	0	0	0	1	0	0	0	0	0	0	0	0	0	0	55	55	0	0	0	0	1	0	0	255	255	1	0	0	0	0	0	0	0	normal.
0	1	22	9	213	8487	0	0	0	0	0	1	0	0	0	0	0	0	0	0	0	0	2	2	0	0	0	0	1	0	0	255	255	1	0	0	0	0	0	0	0	normal.
0	1	22	9	198	1492	0	0	0	0	0	1	0	0	0	0	0	0	0	0	0	0	12	12	0	0	0	0	1	0	0	255	255	1	0	0	0	0	0	0	0	normal.
0	1	22	9	200	2536	0	0	0	0	0	1	0	0	0	0	0	0	0	0	0	0	22	22	0	0	0	0	1	0	0	255	255	1	0	0	0	0	0	0	0	normal.
0	1	22	9	221	2808	0	0	0	0	0	1	0	0	0	0	0	0	0	0	0	0	3	7	0	0	0	0	1	0	0.29	255	255	1	0	0	0	0	0	0	0	normal.
0	1	22	9	226	2913	0	0	0	0	0	1	0	0	0	0	0	0	0	0	0	0	13	13	0	0	0	0	1	0	0	255	255	1	0	0	0	0	0	0	0	normal.
0	1	22	9	216	671	0	0	0	0	0	1	0	0	0	0	0	0	0	0	0	0	23	23	0	0	0	0	1	0	0	255	255	1	0	0	0	0	0	0	0	normal.
0	1	22	9	210	2402	0	0	0	0	0	1	0	0	0	0	0	0	0	0	0	0	5	5	0	0	0	0	1	0	0	255	255	1	0	0	0	0	0	0	0	normal.
0	1	22	9	212	1404	0	0	0	0	0	1	0	0	0	0	0	0	0	0	0	0	15	15	0	0	0	0	1	0	0	255	255	1	0	0	0	0	0	0	0	normal.
0	1	22	9	203	2762	0	0	0	0	0	1	0	0	0	0	0	0	0	0	0	0	25	25	0	0	0	0	1	0	0	255	255	1	0	0	0	0	0	0	0	normal.
0	1	22	9	231	27576	0	0	0	0	0	1	0	0	0	0	0	0	0	0	0	0	7	7	0	0	0	0	1	0	0	255	255	1	0	0	0	0	0	0	0	normal.
0	1	22	9	300	10350	0	0	0	0	0	1	0	0	0	0	0	0	0	0	0	0	17	17	0	0	0	0	1	0	0	255	255	1	0	0	0	0	0	0	0	normal.
0	1	22	9	289	2816	0	0	0	0	0	1	0	0	0	0	0	0	0	0	0	0	27	27	0	0	0	0	1	0	0	255	255	1	0	0	0	0	0	0	0	normal.
0	1	22	9	231	27576	0	0	0	0	0	1	0	0	0	0	0	0	0	0	0	0	9	9	0	0	0	0	1	0	0	255	255	1	0	0	0	0	0	0	0	normal.
0	1	22	9	295	2913	0	0	0	0	0	1	0	0	0	0	0	0	0	0	0	0	19	19	0	0	0	0	1	0	0	255	255	1	0	0	0	0	0	0	0	normal.
0	1	22	9	233	2870	0	0	0	0	0	1	0	0	0	0	0	0	0	0	0	0	1	1	0	0	0	0	1	0	0	255	255	1	0	0	0	0	0	0	0	normal.
0	1	22	9	226	2536	0	0	0	0	0	1	0	0	0	0	0	0	0	0	0	0	2	4	0	0	0	0	1	0	0.5	255	255	1	0	0	0	0	0	0	0	normal.
0	1	22	9	219	2881	0	0	0	0	0	1	0	0	0	0	0	0	0	0	0	0	12	14	0	0	0	0	1	0	0.14	255	255	1	0	0	0	0	0	0	0	normal.
0	1	22	9	290	1745	0	0	0	0	0	1	0	0	0	0	0	0	0	0	0	0	4	4	0	0	0	0	1	0	0	255	255	1	0	0	0	0	0	0	0	normal.
0	1	22	9	299	2648	0	0	0	0	0	1	0	0	0	0	0	0	0	0	0	0	14	14	0	0	0	0	1	0	0	255	255	1	0	0	0	0	0	0	0	normal.
0	1	22	9	293	2714	0	0	0	0	0	1	0	0	0	0	0	0	0	0	0	0	24	24	0	0	0	0	1	0	0	255	255	1	0	0	0	0	0	0	0	normal.
0	1	22	9	203	1492	0	0	0	0	0	1	0	0	0	0	0	0	0	0	0	0	6	8	0	0	0	0	1	0	0.25	255	255	1	0	0	0	0	0	0	0	normal.
0	1	22	9	329	13770	0	0	0	0	0	1	0	0	0	0	0	0	0	0	0	0	8	8	0	0	0	0	1	0	0	255	255	1	0	0	0	0	0	0	0	normal.
0	1	22	9	208	753	0	0	0	0	0	1	0	0	0	0	0	0	0	0	0	0	7	7	0	0	0	0	1	0	0	255	255	1	0	0	0	0	0	0	0	normal.
0	1	22	9	208	5260	0	0	0	0	0	1	0	0	0	0	0	0	0	0	0	0	17	17	0	0	0	0	1	0	0	255	255	1	0	0	0	0	0	0	0	normal.
0	1	22	9	200	7384	0	0	0	0	0	1	0	0	0	0	0	0	0	0	0	0	27	27	0	0	0	0	1	0	0	255	255	1	0	0	0	0	0	0	0	normal.
0	1	22	9	242	575	0	0	0	0	0	1	0	0	0	0	0	0	0	0	0	0	9	9	0	0	0	0	1	0	0	255	255	1	0	0	0	0	0	0	0	normal.
0	1	22	9	244	613	0	0	0	0	0	1	0	0	0	0	0	0	0	0	0	0	19	24	0	0	0	0	1	0	0.08	255	255	1	0	0	0	0	0	0	0	normal.
0	1	22	9	244	717	0	0	0	0	0	1	0	0	0	0	0	0	0	0	0	0	29	42	0	0	0	0	1	0	0.05	255	255	1	0	0	0	0	0	0	0	normal.
0	1	22	9	242	3124	0	0	0	0	0	1	0	0	0	0	0	0	0	0	0	0	6	7	0	0	0	0	1	0	0.29	255	255	1	0	0	0	0	0	0	0	normal.
0	1	22	9	250	12613	0	0	0	0	0	1	0	0	0	0	0	0	0	0	0	0	3	3	0	0	0	0	1	0	0	255	255	1	0	0	0	0	0	0	0	normal.
0	1	22	9	180	19189	0	0	0	0	0	1	0	0	0	0	0	0	0	0	0	0	13	15	0	0	0	0	1	0	0.13	255	255	1	0	0	0	0	0	0	0	normal.
0	1	22	9	243	1026	0	0	0	0	0	1	0	0	0	0	0	0	0	0	0	0	23	38	0	0	0	0	1	0	0.05	255	255	1	0	0	0	0	0	0	0	normal.
0	1	22	9	157	424	0	0	0	0	0	1	0	0	0	0	0	0	0	0	0	0	1	1	0	0	0	0	1	0	0	255	255	1	0	0	0	0	0	0	0	normal.
0	1	22	9	217	1890	0	0	0	0	0	1	0	0	0	0	0	0	0	0	0	0	11	11	0	0	0	0	1	0	0	255	255	1	0	0	0	0	0	0	0	normal.
0	1	22	9	217	2346	0	0	0	0	0	1	0	0	0	0	0	0	0	0	0	0	21	21	0	0	0	0	1	0	0	255	255	1	0	0	0	0	0	0	0	normal.
0	1	22	9	221	3594	0	0	0	0	0	1	0	0	0	0	0	0	0	0	0	0	31	31	0	0	0	0	1	0	0	255	255	1	0	0	0	0	0	0	0	normal.
0	1	22	9	218	294	0	0	0	0	0	1	0	0	0	0	0	0	0	0	0	0	41	41	0	0	0	0	1	0	0	255	255	1	0	0	0	0	0	0	0	normal.
0	1	22	9	222	2024	0	0	0	0	0	1	0	0	0	0	0	0	0	0	0	0	51	51	0	0	0	0	1	0	0	255	255	1	0	0	0	0	0	0	0	normal.
0	1	22	9	220	654	0	0	0	0	0	1	0	0	0	0	0	0	0	0	0	0	61	61	0	0	0	0	1	0	0	255	255	1	0	0	0	0	0	0	0	normal.
0	1	22	9	243	2230	0	0	0	0	0	1	0	0	0	0	0	0	0	0	0	0	8	9	0	0	0	0	1	0	0.22	255	255	1	0	0	0	0	0	0	0	normal.
0	1	22	9	244	613	0	0	0	0	0	1	0	0	0	0	0	0	0	0	0	0	18	19	0	0	0	0	1	0	0.11	255	255	1	0	0	0	0	0	0	0	normal.
0	1	22	9	247	700	0	0	0	0	0	1	0	0	0	0	0	0	0	0	0	0	28	28	0	0	0	0	1	0	0	255	255	1	0	0	0	0	0	0	0	normal.
0	1	22	9	309	6090	0	0	0	0	0	1	0	0	0	0	0	0	0	0	0	0	2	2	0	0	0	0	1	0	0	6	255	1	0	0.17	0.01	0	0	0	0	normal.
0	1	22	9	217	4296	0	0	0	0	0	1	0	0	0	0	0	0	0	0	0	0	2	3	0	0	0	0	1	0	0.67	7	255	1	0	0.14	0.01	0	0	0	0	normal.
0	1	22	9	308	7889	0	0	0	0	0	1	0	0	0	0	0	0	0	0	0	0	3	3	0	0	0	0	1	0	0	7	255	1	0	0.14	0.02	0	0	0	0	normal.
0	1	22	9	217	957	0	0	0	0	0	1	0	0	0	0	0	0	0	0	0	0	6	6	0	0	0	0	1	0	0	6	255	1	0	0.17	0.02	0	0	0	0	normal.
0	1	22	9	312	9384	0	0	0	0	0	1	0	0	0	0	0	0	0	0	0	0	1	1	0	0	0	0	1	0	0	16	255	1	0	0.06	0.02	0	0	0	0	normal.
0	1	22	9	327	4141	0	0	0	0	0	1	0	0	0	0	0	0	0	0	0	0	11	11	0	0	0	0	1	0	0	26	255	1	0	0.04	0.02	0	0	0	0	normal.
0	1	22	9	310	4428	0	0	0	0	0	1	0	0	0	0	0	0	0	0	0	0	6	6	0	0	0	0	1	0	0	6	255	1	0	0.17	0.03	0	0	0	0	normal.
0	1	22	9	337	443	0	0	0	0	0	1	0	0	0	0	0	0	0	0	0	0	4	4	0	0	0	0	1	0	0	16	255	1	0	0.06	0.03	0	0	0	0	normal.
0	1	22	9	290	1366	0	0	0	0	0	1	0	0	0	0	0	0	0	0	0	0	2	2	0	0	0	0	1	0	0	2	255	1	0	0.5	0.03	0	0	0	0	normal.
0	1	22	9	291	15021	0	0	0	0	0	1	0	0	0	0	0	0	0	0	0	0	6	8	0	0	0	0	1	0	0.25	12	255	1	0	0.08	0.03	0	0	0	0	normal.
0	1	22	9	297	1350	0	0	0	0	0	1	0	0	0	0	0	0	0	0	0	0	8	9	0	0	0	0	1	0	0.22	22	255	1	0	0.05	0.03	0	0	0	0	normal.
0	1	22	9	301	3315	0	0	0	0	0	1	0	0	0	0	0	0	0	0	0	0	8	9	0	0	0	0	1	0	0.22	32	255	1	0	0.03	0.03	0	0	0	0	normal.
0	1	22	9	302	1366	0	0	0	0	0	1	0	0	0	0	0	0	0	0	0	0	4	4	0	0	0	0	1	0	0	42	255	1	0	0.02	0.03	0	0	0	0	normal.
0	1	22	9	291	1303	0	0	0	0	0	1	0	0	0	0	0	0	0	0	0	0	3	3	0	0	0	0	1	0	0	52	255	1	0	0.02	0.03	0	0	0	0	normal.
0	1	22	9	291	12605	0	0	0	0	0	1	0	0	0	0	0	0	0	0	0	0	7	9	0	0	0	0	1	0	0.22	62	255	1	0	0.02	0.03	0	0	0	0	normal.
0	1	22	9	299	12605	0	0	0	0	0	1	0	0	0	0	0	0	0	0	0	0	9	22	0	0	0	0	1	0	0.09	72	255	1	0	0.01	0.03	0	0	0	0	normal.
0	1	22	9	302	1370	0	0	0	0	0	1	0	0	0	0	0	0	0	0	0	0	9	10	0	0	0	0	1	0	0.2	82	255	1	0	0.01	0.03	0	0	0	0	normal.
0	1	22	9	304	1381	0	0	0	0	0	1	0	0	0	0	0	0	0	0	0	0	5	5	0	0	0	0	1	0	0	92	255	1	0	0.01	0.03	0	0	0	0	normal.
0	1	22	9	227	17372	0	0	0	0	0	1	0	0	0	0	0	0	0	0	0	0	4	4	0	0	0	0	1	0	0	4	255	1	0	0.25	0.04	0	0	0	0	normal.
0	1	22	9	226	28076	0	0	0	0	0	1	0	0	0	0	0	0	0	0	0	0	14	14	0	0	0	0	1	0	0	14	255	1	0	0.07	0.04	0	0	0	0	normal.
0	1	22	9	230	20363	0	0	0	0	0	1	0	0	0	0	0	0	0	0	0	0	4	4	0	0	0	0	1	0	0	24	255	1	0	0.04	0.04	0	0	0	0	normal.
0	1	22	9	229	29268	0	0	0	0	0	1	0	0	0	0	0	0	0	0	0	0	2	2	0	0	0	0	1	0	0	34	255	1	0	0.03	0.04	0	0	0	0	normal.
0	1	22	9	228	44578	0	0	0	0	0	1	0	0	0	0	0	0	0	0	0	0	8	8	0	0	0	0	1	0	0	44	255	1	0	0.02	0.04	0	0	0	0	normal.
0	1	22	9	230	33924	0	0	0	0	0	1	0	0	0	0	0	0	0	0	0	0	3	3	0	0	0	0	1	0	0	54	255	1	0	0.02	0.04	0	0	0	0	normal.
0	1	22	9	232	28808	0	0	0	0	0	1	0	0	0	0	0	0	0	0	0	0	3	3	0	0	0	0	1	0	0	64	255	1	0	0.02	0.04	0	0	0	0	normal.
0	1	22	9	227	7488	0	0	0	0	0	1	0	0	0	0	0	0	0	0	0	0	5	45	0	0	0	0	1	0	0.07	74	255	1	0	0.01	0.03	0	0	0	0	normal.
0	1	22	9	181	4019	0	0	0	0	0	1	0	0	0	0	0	0	0	0	0	0	4	4	0	0	0	0	1	0	0	84	255	1	0	0.01	0.03	0	0	0	0	normal.
0	1	22	6	228	29200	0	0	0	0	0	1	0	0	0	0	0	0	0	0	0	0	10	10	0.1	0.1	0	0	1	0	0	94	255	1	0	0.01	0.02	0.01	0	0	0	normal.
0	1	22	9	228	28541	0	0	0	0	0	1	0	0	0	0	0	0	0	0	0	0	5	18	0	0	0	0	1	0	0.22	104	255	1	0	0.01	0.02	0.01	0	0	0	normal.
0	1	22	9	232	10622	0	0	0	0	0	1	0	0	0	0	0	0	0	0	0	0	4	4	0	0	0	0	1	0	0	114	255	1	0	0.01	0.02	0.01	0	0	0	normal.
0	1	22	9	211	7488	0	0	0	0	0	1	0	0	0	0	0	0	0	0	0	0	10	10	0	0	0	0	1	0	0	124	255	1	0	0.01	0.02	0.01	0	0	0	normal.
0	1	22	9	214	20363	0	0	0	0	0	1	0	0	0	0	0	0	0	0	0	0	4	4	0	0	0	0	1	0	0	134	255	1	0	0.01	0.01	0.01	0	0	0	normal.
0	1	22	9	217	10622	0	0	0	0	0	1	0	0	0	0	0	0	0	0	0	0	2	2	0	0	0	0	1	0	0	144	255	1	0	0.01	0.01	0.01	0	0	0	normal.
0	1	22	9	211	7488	0	0	0	0	0	1	0	0	0	0	0	0	0	0	0	0	4	5	0	0	0	0	1	0	0.4	154	255	1	0	0.01	0.01	0.01	0	0	0	normal.
0	1	22	9	215	29375	0	0	0	0	0	1	0	0	0	0	0	0	0	0	0	0	3	9	0	0	0	0	1	0	0.33	164	255	1	0	0.01	0.01	0.01	0	0	0	normal.
0	1	22	9	214	33924	0	0	0	0	0	1	0	0	0	0	0	0	0	0	0	0	9	21	0	0	0	0	1	0	0.1	174	255	1	0	0.01	0.01	0.01	0	0	0	normal.
0	1	22	9	161	4025	0	0	0	0	0	1	0	0	0	0	0	0	0	0	0	0	1	1	0	0	0	0	1	0	0	184	255	1	0	0.01	0.01	0.01	0	0	0	normal.
0	1	22	9	212	44578	0	0	0	0	0	1	0	0	0	0	0	0	0	0	0	0	11	11	0	0	0	0	1	0	0	194	255	1	0	0.01	0.01	0.01	0	0	0	normal.
0	1	22	6	212	9156	0	0	0	0	0	1	0	0	0	0	0	0	0	0	0	0	6	6	0.17	0.17	0	0	1	0	0	204	255	1	0	0	0.01	0.01	0.01	0	0	normal.
0	1	22	9	212	44578	0	0	0	0	0	1	0	0	0	0	0	0	0	0	0	0	1	1	0	0	0	0	1	0	0	214	255	1	0	0	0.01	0.01	0.01	0	0	normal.
0	1	22	9	210	28076	0	0	0	0	0	1	0	0	0	0	0	0	0	0	0	0	11	11	0	0	0	0	1	0	0	224	255	1	0	0	0.01	0.01	0.01	0	0	normal.
0	1	22	9	219	1197	0	0	0	0	0	1	0	0	0	0	0	0	0	0	0	0	1	1	0	0	0	0	1	0	0	6	255	1	0	0.17	0.01	0	0.01	0	0	normal.
0	1	22	9	227	1197	0	0	0	0	0	1	0	0	0	0	0	0	0	0	0	0	2	4	0	0	0	0	1	0	0.75	6	255	1	0	0.17	0.02	0	0.01	0	0	normal.
0	1	22	9	298	2809	0	0	0	0	0	1	0	0	0	0	0	0	0	0	0	0	2	6	0	0	0	0	1	0	0.33	16	255	1	0	0.06	0.02	0	0.01	0	0	normal.
0	1	22	9	294	9518	0	0	0	0	0	1	0	0	0	0	0	0	0	0	0	0	4	24	0	0	0	0	1	0	0.17	26	255	1	0	0.04	0.01	0	0.01	0	0	normal.
0	1	22	9	186	2958	0	0	0	0	0	1	0	0	0	0	0	0	0	0	0	0	1	1	0	0	0	0	1	0	0	36	255	1	0	0.03	0.01	0	0.01	0	0	normal.
0	1	22	9	187	2958	0	0	0	0	0	1	0	0	0	0	0	0	0	0	0	0	1	1	0	0	0	0	1	0	0	46	255	1	0	0.02	0.01	0	0.01	0	0	normal.
0	1	22	9	260	6642	0	0	0	0	0	1	0	0	0	0	0	0	0	0	0	0	2	4	0	0	0	0	1	0	0.5	56	255	1	0	0.02	0.01	0	0.01	0	0	normal.
0	1	22	9	223	636	0	0	0	0	0	1	0	0	0	0	0	0	0	0	0	0	2	3	0	0	0	0	1	0	0.67	66	255	1	0	0.02	0.01	0	0.01	0	0	normal.
0	1	22	9	212	1197	0	0	0	0	0	1	0	0	0	0	0	0	0	0	0	0	1	6	0	0	0	0	1	0	0.5	76	255	1	0	0.01	0.01	0	0.01	0	0	normal.
0	1	22	9	208	9518	0	0	0	0	0	1	0	0	0	0	0	0	0	0	0	0	1	2	0	0	0	0	1	0	1	86	255	1	0	0.01	0.01	0	0.01	0	0	normal.
0	1	22	9	212	2809	0	0	0	0	0	1	0	0	0	0	0	0	0	0	0	0	3	6	0	0	0	0	1	0	0.33	96	255	1	0	0.01	0.01	0	0.01	0	0	normal.
0	1	22	9	196	8824	0	0	0	0	0	1	0	0	0	0	0	0	0	0	0	0	1	1	0	0	0	0	1	0	0	106	255	1	0	0.01	0.01	0	0.01	0	0	normal.
0	1	22	9	259	5310	0	0	0	0	0	1	0	0	0	0	0	0	0	0	0	0	1	1	0	0	0	0	1	0	0	116	255	1	0	0.01	0.01	0	0	0	0	normal.
0	1	22	9	259	6891	0	0	0	0	0	1	0	0	0	0	0	0	0	0	0	0	11	11	0	0	0	0	1	0	0	126	255	1	0	0.01	0.01	0	0	0	0	normal.
0	1	22	9	259	6891	0	0	0	0	0	1	0	0	0	0	0	0	0	0	0	0	9	9	0	0	0	0	1	0	0	136	255	1	0	0.01	0.01	0	0	0	0	normal.
0	1	22	9	257	6537	0	0	0	0	0	1	0	0	0	0	0	0	0	0	0	0	3	3	0	0	0	0	1	0	0	146	255	1	0	0.01	0.01	0	0	0	0	normal.
0	1	22	9	261	4904	0	0	0	0	0	1	0	0	0	0	0	0	0	0	0	0	1	1	0	0	0	0	1	0	0	156	255	1	0	0.01	0.01	0	0	0	0	normal.
0	1	22	9	240	9518	0	0	0	0	0	1	0	0	0	0	0	0	0	0	0	0	2	37	0	0	0	0	1	0	0.11	166	255	1	0	0.01	0.01	0	0	0	0	normal.
0	1	22	9	229	1197	0	0	0	0	0	1	0	0	0	0	0	0	0	0	0	0	4	8	0	0	0	0	1	0	0.25	176	255	1	0	0.01	0.01	0	0	0	0	normal.
0	1	22	9	229	133	0	0	0	0	0	1	0	0	0	0	0	0	0	0	0	0	1	1	0	0	0	0	1	0	0	1	255	1	0	1	0.03	0	0	0	0	normal.
0	1	22	9	356	11794	0	0	0	0	0	1	0	0	0	0	0	0	0	0	0	0	1	7	0	0	0	0	1	0	0.29	1	255	1	0	1	0.04	0	0	0	0	normal.
0	1	22	9	380	707	0	0	0	0	0	1	0	0	0	0	0	0	0	0	0	0	4	4	0	0	0	0	1	0	0	11	255	1	0	0.09	0.04	0	0	0	0	normal.
0	1	22	9	325	750	0	0	0	0	0	1	0	0	0	0	0	0	0	0	0	0	6	6	0	0	0	0	1	0	0	8	255	1	0	0.12	0.04	0	0	0	0	normal.
0	1	22	9	214	5273	0	0	0	0	0	1	0	0	0	0	0	0	0	0	0	0	3	13	0	0	0	0	1	0	0.23	3	255	1	0	0.33	0.05	0	0	0	0	normal.
0	1	22	9	327	480	0	0	0	0	0	1	0	0	0	0	0	0	0	0	0	0	2	2	0	0	0	0	1	0	0	2	255	1	0	0.5	0.05	0	0	0	0	normal.
0	1	22	9	167	1745	0	0	0	0	0	1	0	0	0	0	0	0	0	0	0	0	3	3	0	0	0	0	1	0	0	3	255	1	0	0.33	0.05	0	0	0	0	normal.
0	1	22	9	198	466	0	0	0	0	0	1	0	0	0	0	0	0	0	0	0	0	5	5	0	0	0	0	1	0	0	5	255	1	0	0.2	0.05	0	0	0	0	normal.
0	1	22	9	202	700	0	0	0	0	0	1	0	0	0	0	0	0	0	0	0	0	15	15	0	0	0	0	1	0	0	15	255	1	0	0.07	0.05	0	0	0	0	normal.
0	1	22	9	212	4132	0	0	0	0	0	1	0	0	0	0	0	0	0	0	0	0	2	2	0	0	0	0	1	0	0	2	255	1	0	0.5	0.06	0	0	0	0	normal.
0	1	22	9	213	7921	0	0	0	0	0	1	0	0	0	0	0	0	0	0	0	0	12	12	0	0	0	0	1	0	0	12	255	1	0	0.08	0.06	0	0	0	0	normal.
0	1	22	9	212	2449	0	0	0	0	0	1	0	0	0	0	0	0	0	0	0	0	6	6	0	0	0	0	1	0	0	22	255	1	0	0.05	0.06	0	0	0	0	normal.
0	1	22	9	213	8679	0	0	0	0	0	1	0	0	0	0	0	0	0	0	0	0	16	16	0	0	0	0	1	0	0	32	255	1	0	0.03	0.06	0	0	0	0	normal.
0	1	22	9	396	769	0	0	0	0	0	1	0	0	0	0	0	0	0	0	0	0	1	34	0	0	0	0	1	0	0.12	10	255	1	0	0.1	0.06	0	0	0	0	normal.
0	1	22	9	288	789	0	0	0	0	0	1	0	0	0	0	0	0	0	0	0	0	1	8	0	0	0	0	1	0	0.25	20	255	1	0	0.05	0.06	0	0	0	0	normal.
0	1	22	9	368	801	0	0	0	0	0	1	0	0	0	0	0	0	0	0	0	0	1	37	0	0	0	0	1	0	0.11	30	255	1	0	0.03	0.06	0	0	0	0	normal.
0	1	22	9	236	35147	0	0	0	0	0	1	0	0	0	0	0	0	0	0	0	0	2	31	0	0	0	0	1	0	0.06	2	255	1	0	0.5	0.07	0	0	0	0	normal.
0	1	22	9	200	267	0	0	0	0	0	1	0	0	0	0	0	0	0	0	0	0	3	3	0	0	0	0	1	0	0	12	255	1	0	0.08	0.07	0	0	0	0	normal.
0	1	22	9	318	3084	0	0	0	0	0	1	0	0	0	0	0	0	0	0	0	0	5	33	0	0	0	0	1	0	0.06	22	255	1	0	0.05	0.07	0	0	0	0	normal.
0	1	22	9	200	4080	0	0	0	0	0	1	0	0	0	0	0	0	0	0	0	0	6	10	0	0	0	0	1	0	0.2	32	255	1	0	0.03	0.07	0	0	0	0	normal.
0	1	22	9	286	267	0	0	0	0	0	1	0	0	0	0	0	0	0	0	0	0	7	7	0	0	0	0	1	0	0	42	255	1	0	0.02	0.07	0	0	0	0	normal.
0	1	22	9	253	9254	0	0	0	0	0	1	0	0	0	0	0	0	0	0	0	0	1	17	0	0	0	0	1	0	0.12	52	255	1	0	0.02	0.07	0	0	0	0	normal.
0	1	22	9	235	585	0	0	0	0	0	1	0	0	0	0	0	0	0	0	0	0	1	14	0	0	0	0	1	0	0.14	62	255	1	0	0.02	0.07	0	0	0	0	normal.
0	1	22	9	185	6539	0	0	0	0	0	1	0	0	0	0	0	0	0	0	0	0	3	6	0	0	0	0	1	0	0.33	72	255	1	0	0.01	0.07	0	0	0	0	normal.
0	1	22	9	244	1016	0	0	0	0	0	1	0	0	0	0	0	0	0	0	0	0	3	7	0	0	0	0	1	0	0.29	82	255	1	0	0.01	0.07	0	0	0	0	normal.
0	1	22	9	240	267	0	0	0	0	0	1	0	0	0	0	0	0	0	0	0	0	5	5	0	0	0	0	1	0	0	92	255	1	0	0.01	0.07	0	0	0	0	normal.
0	1	22	9	242	261	0	0	0	0	0	1	0	0	0	0	0	0	0	0	0	0	15	15	0	0	0	0	1	0	0	102	255	1	0	0.01	0.05	0	0	0	0	normal.
0	1	22	9	237	623	0	0	0	0	0	1	0	0	0	0	0	0	0	0	0	0	25	25	0	0	0	0	1	0	0	112	255	1	0	0.01	0.05	0	0	0	0	normal.
0	1	22	9	240	415	0	0	0	0	0	1	0	0	0	0	0	0	0	0	0	0	35	35	0	0	0	0	1	0	0	122	255	1	0	0.01	0.04	0	0	0	0	normal.
0	1	22	9	243	3245	0	0	0	0	0	1	0	0	0	0	0	0	0	0	0	0	4	4	0	0	0	0	1	0	0	132	255	1	0	0.01	0.04	0	0	0	0	normal.
0	1	22	9	214	310	0	0	0	0	0	1	0	0	0	0	0	0	0	0	0	0	6	8	0	0	0	0	1	0	0.38	142	255	1	0	0.01	0.03	0	0	0	0	normal.
0	1	22	9	242	3758	0	0	0	0	0	1	0	0	0	0	0	0	0	0	0	0	7	7	0	0	0	0	1	0	0	152	255	1	0	0.01	0.03	0	0	0	0	normal.
0	1	22	9	310	17135	0	0	0	0	0	1	0	0	0	0	0	0	0	0	0	0	1	1	0	0	0	0	1	0	0	162	255	1	0	0.01	0.02	0	0	0	0	normal.
0	1	22	9	310	17135	0	0	0	0	0	1	0	0	0	0	0	0	0	0	0	0	1	1	0	0	0	0	1	0	0	172	255	1	0	0.01	0.02	0	0	0	0	normal.
0	1	22	9	217	3084	0	0	0	0	0	1	0	0	0	0	0	0	0	0	0	0	2	2	0	0	0	0	1	0	0	182	255	1	0	0.01	0.02	0	0	0	0	normal.
0	1	22	9	286	267	0	0	0	0	0	1	0	0	0	0	0	0	0	0	0	0	4	4	0	0	0	0	1	0	0	192	255	1	0	0.01	0.02	0	0	0	0	normal.
0	1	22	9	284	310	0	0	0	0	0	1	0	0	0	0	0	0	0	0	0	0	6	6	0	0	0	0	1	0	0	202	255	1	0	0	0.02	0	0	0	0	normal.
0	1	22	9	184	6539	0	0	0	0	0	1	0	0	0	0	0	0	0	0	0	0	2	2	0	0	0	0	1	0	0	212	255	1	0	0	0.02	0	0	0	0	normal.
0	1	22	9	234	664	0	0	0	0	0	1	0	0	0	0	0	0	0	0	0	0	8	8	0	0	0	0	1	0	0	222	255	1	0	0	0.01	0	0	0	0	normal.
0	1	22	9	249	637	0	0	0	0	0	1	0	0	0	0	0	0	0	0	0	0	6	6	0	0	0	0	1	0	0	232	255	1	0	0	0.01	0	0	0	0	normal.
0	1	22	9	229	307	0	0	0	0	0	1	0	0	0	0	0	0	0	0	0	0	2	2	0	0	0	0	1	0	0	242	255	1	0	0	0.01	0	0	0	0	normal.
0	1	22	9	242	372	0	0	0	0	0	1	0	0	0	0	0	0	0	0	0	0	12	12	0	0	0	0	1	0	0	252	255	1	0	0	0.01	0	0	0	0	normal.
0	1	22	9	242	260	0	0	0	0	0	1	0	0	0	0	0	0	0	0	0	0	22	22	0	0	0	0	1	0	0	255	255	1	0	0	0	0	0	0	0	normal.
0	1	22	9	244	463	0	0	0	0	0	1	0	0	0	0	0	0	0	0	0	0	32	32	0	0	0	0	1	0	0	255	255	1	0	0	0	0	0	0	0	normal.
0	1	22	9	264	35147	0	0	0	0	0	1	0	0	0	0	0	0	0	0	0	0	1	1	0	0	0	0	1	0	0	255	255	1	0	0	0	0	0	0	0	normal.
0	1	22	9	200	267	0	0	0	0	0	1	0	0	0	0	0	0	0	0	0	0	1	1	0	0	0	0	1	0	0	255	255	1	0	0	0	0	0	0	0	normal.
0	1	22	9	233	625	0	0	0	0	0	1	0	0	0	0	0	0	0	0	0	0	4	4	0	0	0	0	1	0	0	255	255	1	0	0	0	0	0	0	0	normal.
0	1	22	9	302	263	0	0	0	0	0	1	0	0	0	0	0	0	0	0	0	0	7	7	0	0	0	0	1	0	0	255	255	1	0	0	0	0	0	0	0	normal.
0	1	22	9	195	1946	0	0	0	0	0	1	0	0	0	0	0	0	0	0	0	0	3	3	0	0	0	0	1	0	0	3	255	1	0	0.33	0.02	0	0	0	0	normal.
0	1	22	9	229	237	0	0	0	0	0	1	0	0	0	0	0	0	0	0	0	0	6	6	0	0	0	0	1	0	0	13	255	1	0	0.08	0.02	0	0	0	0	normal.
0	1	22	9	213	1946	0	0	0	0	0	1	0	0	0	0	0	0	0	0	0	0	2	3	0	0	0	0	1	0	0.67	23	255	1	0	0.04	0.02	0	0	0	0	normal.
0	1	22	9	217	3848	0	0	0	0	0	1	0	0	0	0	0	0	0	0	0	0	7	7	0	0	0	0	1	0	0	7	255	1	0	0.14	0.02	0	0	0	0	normal.
0	1	22	9	310	3249	0	0	0	0	0	1	0	0	0	0	0	0	0	0	0	0	5	5	0	0	0	0	1	0	0	17	255	1	0	0.06	0.02	0	0	0	0	normal.
0	1	22	9	311	1357	0	0	0	0	0	1	0	0	0	0	0	0	0	0	0	0	3	3	0	0	0	0	1	0	0	27	255	1	0	0.04	0.02	0	0	0	0	normal.
0	1	22	9	313	248	0	0	0	0	0	1	0	0	0	0	0	0	0	0	0	0	1	2	0	0	0	0	1	0	1	37	255	1	0	0.03	0.02	0	0	0	0	normal.
0	1	22	9	338	3249	0	0	0	0	0	1	0	0	0	0	0	0	0	0	0	0	11	12	0	0	0	0	1	0	0.17	47	255	1	0	0.02	0.02	0	0	0	0	normal.
0	1	22	9	294	4321	0	0	0	0	0	1	0	0	0	0	0	0	0	0	0	0	9	9	0	0	0	0	1	0	0	9	255	1	0	0.11	0.02	0	0	0	0	normal.
0	1	22	9	211	4636	0	0	0	0	0	1	0	0	0	0	0	0	0	0	0	0	6	6	0	0	0	0	1	0	0	19	255	1	0	0.05	0.02	0	0	0	0	normal.
0	1	22	9	210	6108	0	0	0	0	0	1	0	0	0	0	0	0	0	0	0	0	3	9	0	0	0	0	1	0	0.33	29	255	1	0	0.03	0.02	0	0	0	0	normal.
0	1	22	9	208	4321	0	0	0	0	0	1	0	0	0	0	0	0	0	0	0	0	13	14	0	0	0	0	1	0	0.14	39	255	1	0	0.03	0.02	0	0	0	0	normal.
0	1	22	9	210	245	0	0	0	0	0	1	0	0	0	0	0	0	0	0	0	0	8	8	0	0	0	0	1	0	0	10	255	1	0	0.1	0.03	0	0	0	0	normal.
0	1	22	9	225	2853	0	0	0	0	0	1	0	0	0	0	0	0	0	0	0	0	8	16	0	0	0	0	1	0	0.19	20	255	1	0	0.05	0.03	0	0	0	0	normal.
0	1	22	9	202	259	0	0	0	0	0	1	0	0	0	0	0	0	0	0	0	0	8	8	0	0	0	0	1	0	0	30	255	1	0	0.03	0.03	0	0	0	0	normal.
0	1	22	9	225	5077	0	0	0	0	0	1	0	0	0	0	0	0	0	0	0	0	1	1	0	0	0	0	1	0	0	1	255	1	0	1	0.04	0	0	0	0	normal.
0	1	22	9	223	1675	0	0	0	0	0	1	0	0	0	0	0	0	0	0	0	0	3	3	0	0	0	0	1	0	0	11	255	1	0	0.09	0.04	0	0	0	0	normal.
0	1	22	9	226	3878	0	0	0	0	0	1	0	0	0	0	0	0	0	0	0	0	5	17	0	0	0	0	1	0	0.18	21	255	1	0	0.05	0.04	0	0	0	0	normal.
0	1	22	9	226	5077	0	0	0	0	0	1	0	0	0	0	0	0	0	0	0	0	7	13	0	0	0	0	1	0	0.15	31	255	1	0	0.03	0.04	0	0	0	0	normal.
0	1	22	9	146	16622	0	0	0	0	0	1	0	0	0	0	0	0	0	0	0	0	1	1	0	0	0	0	1	0	0	41	255	1	0	0.02	0.04	0	0	0	0	normal.
0	1	22	9	209	7423	0	0	0	0	0	1	0	0	0	0	0	0	0	0	0	0	2	2	0	0	0	0	1	0	0	2	255	1	0	0.5	0.04	0	0	0	0	normal.
0	1	22	9	236	3108	0	0	0	0	0	1	0	0	0	0	0	0	0	0	0	0	12	12	0	0	0	0	1	0	0	12	255	1	0	0.08	0.04	0	0	0	0	normal.
0	1	22	9	215	3154	0	0	0	0	0	1	0	0	0	0	0	0	0	0	0	0	22	22	0	0	0	0	1	0	0	22	255	1	0	0.05	0.04	0	0	0	0	normal.
0	1	22	9	317	3157	0	0	0	0	0	1	0	0	0	0	0	0	0	0	0	0	7	7	0	0	0	0	1	0	0	32	255	1	0	0.03	0.04	0	0	0	0	normal.
0	1	22	9	317	5234	0	0	0	0	0	1	0	0	0	0	0	0	0	0	0	0	17	17	0	0	0	0	1	0	0	42	255	1	0	0.02	0.04	0	0	0	0	normal.
0	1	22	9	324	8867	0	0	0	0	0	1	0	0	0	0	0	0	0	0	0	0	1	1	0	0	0	0	1	0	0	2	255	1	0	0.5	0.04	0	0	0	0	normal.
0	1	22	9	337	457	0	0	0	0	0	1	0	0	0	0	0	0	0	0	0	0	10	10	0	0	0	0	1	0	0	10	255	1	0	0.1	0.04	0	0	0	0	normal.
0	1	22	9	358	1948	0	0	0	0	0	1	0	0	0	0	0	0	0	0	0	0	20	20	0	0	0	0	1	0	0	20	255	1	0	0.05	0.04	0	0	0	0	normal.
0	1	22	9	352	1809	0	0	0	0	0	1	0	0	0	0	0	0	0	0	0	0	3	3	0	0	0	0	1	0	0	30	255	1	0	0.03	0.04	0	0	0	0	normal.
0	1	22	9	354	561	0	0	0	0	0	1	0	0	0	0	0	0	0	0	0	0	1	1	0	0	0	0	1	0	0	40	255	1	0	0.03	0.04	0	0	0	0	normal.
0	1	22	9	184	7462	0	0	0	0	0	1	0	0	0	0	0	0	0	0	0	0	4	4	0	0	0	0	1	0	0	4	255	1	0	0.25	0.04	0	0	0	0	normal.
0	1	22	9	190	1001	0	0	0	0	0	1	0	0	0	0	0	0	0	0	0	0	14	14	0	0	0	0	1	0	0	14	255	1	0	0.07	0.04	0	0	0	0	normal.
0	1	22	9	190	1001	0	0	0	0	0	1	0	0	0	0	0	0	0	0	0	0	5	5	0	0	0	0	1	0	0	24	255	1	0	0.04	0.04	0	0	0	0	normal.
0	1	22	9	189	2092	0	0	0	0	0	1	0	0	0	0	0	0	0	0	0	0	15	15	0	0	0	0	1	0	0	34	255	1	0	0.03	0.04	0	0	0	0	normal.
0	1	22	9	288	2097	0	0	0	0	0	1	0	0	0	0	0	0	0	0	0	0	6	6	0	0	0	0	1	0	0	44	255	1	0	0.02	0.04	0	0	0	0	normal.
0	1	22	9	291	1001	0	0	0	0	0	1	0	0	0	0	0	0	0	0	0	0	16	16	0	0	0	0	1	0	0	54	255	1	0	0.02	0.04	0	0	0	0	normal.
0	1	22	9	237	8920	0	0	0	0	0	1	0	0	0	0	0	0	0	0	0	0	4	4	0	0	0	0	1	0	0	5	255	1	0	0.2	0.04	0	0	0	0	normal.
0	1	22	9	230	2970	0	0	0	0	0	1	0	0	0	0	0	0	0	0	0	0	14	17	0	0	0	0	1	0	0.24	15	255	1	0	0.07	0.04	0	0	0	0	normal.
0	1	22	9	214	1151	0	0	0	0	0	1	0	0	0	0	0	0	0	0	0	0	9	10	0	0	0	0	1	0	0.2	25	255	1	0	0.04	0.04	0	0	0	0	normal.
0	1	22	9	229	2803	0	0	0	0	0	1	0	0	0	0	0	0	0	0	0	0	1	1	0	0	0	0	1	0	0	1	255	1	0	1	0.04	0	0	0	0	normal.
0	1	22	9	240	253	0	0	0	0	0	1	0	0	0	0	0	0	0	0	0	0	1	1	0	0	0	0	1	0	0	11	255	1	0	0.09	0.04	0	0	0	0	normal.
0	1	22	9	287	3746	0	0	0	0	0	1	0	0	0	0	0	0	0	0	0	0	8	8	0	0	0	0	1	0	0	8	255	1	0	0.12	0.04	0	0	0	0	normal.
0	1	22	9	287	2373	0	0	0	0	0	1	0	0	0	0	0	0	0	0	0	0	3	3	0	0	0	0	1	0	0	18	255	1	0	0.06	0.04	0	0	0	0	normal.
0	1	22	9	289	3495	0	0	0	0	0	1	0	0	0	0	0	0	0	0	0	0	6	13	0	0	0	0	1	0	0.23	28	255	1	0	0.04	0.04	0	0	0	0	normal.
0	1	22	9	289	2833	0	0	0	0	0	1	0	0	0	0	0	0	0	0	0	0	2	2	0	0	0	0	1	0	0	38	255	1	0	0.03	0.04	0	0	0	0	normal.
0	1	22	9	221	873	0	0	0	0	0	1	0	0	0	0	0	0	0	0	0	0	4	4	0	0	0	0	1	0	0	4	255	1	0	0.25	0.05	0	0	0	0	normal.
0	1	22	9	200	13763	0	0	0	0	0	1	0	0	0	0	0	0	0	0	0	0	1	1	0	0	0	0	1	0	0	14	255	1	0	0.07	0.04	0	0	0	0	normal.
0	1	22	9	215	318	0	0	0	0	0	1	0	0	0	0	0	0	0	0	0	0	4	4	0	0	0	0	1	0	0	24	255	1	0	0.04	0.04	0	0	0	0	normal.
0	1	22	9	343	2529	0	0	0	0	0	1	0	0	0	0	0	0	0	0	0	0	1	3	0	0	0	0	1	0	1	34	255	1	0	0.03	0.04	0	0	0	0	normal.
0	1	22	9	322	873	0	0	0	0	0	1	0	0	0	0	0	0	0	0	0	0	11	13	0	0	0	0	1	0	0.23	44	255	1	0	0.02	0.04	0	0	0	0	normal.
0	1	22	9	362	2280	0	0	0	0	0	1	0	0	0	0	0	0	0	0	0	0	7	7	0	0	0	0	1	0	0	54	255	1	0	0.02	0.04	0	0	0	0	normal.
0	1	22	9	256	8970	0	0	0	0	0	1	0	0	0	0	0	0	0	0	0	0	9	9	0	0	0	0	1	0	0	64	255	1	0	0.02	0.03	0	0	0	0	normal.
0	1	22	9	215	13408	0	0	0	0	0	1	0	0	0	0	0	0	0	0	0	0	6	6	0	0	0	0	1	0	0	74	255	1	0	0.01	0.03	0	0	0	0	normal.
0	1	22	9	232	21433	0	0	0	0	0	1	0	0	0	0	0	0	0	0	0	0	2	2	0	0	0	0	1	0	0	2	255	1	0	0.5	0.04	0	0	0	0	normal.
0	1	22	9	294	806	0	0	0	0	0	1	0	0	0	0	0	0	0	0	0	0	12	12	0	0	0	0	1	0	0	12	255	1	0	0.08	0.04	0	0	0	0	normal.
0	1	22	9	289	4798	0	0	0	0	0	1	0	0	0	0	0	0	0	0	0	0	22	22	0	0	0	0	1	0	0	22	255	1	0	0.05	0.04	0	0	0	0	normal.
0	1	22	9	249	4325	0	0	0	0	0	1	0	0	0	0	0	0	0	0	0	0	1	2	0	0	0	0	1	0	1	32	255	1	0	0.03	0.03	0	0	0	0	normal.
0	1	22	9	246	381	0	0	0	0	0	1	0	0	0	0	0	0	0	0	0	0	11	12	0	0	0	0	1	0	0.17	42	255	1	0	0.02	0.03	0	0	0	0	normal.
0	1	22	9	145	21433	0	0	0	0	0	1	0	0	0	0	0	0	0	0	0	0	6	6	0	0	0	0	1	0	0	52	255	1	0	0.02	0.03	0	0	0	0	normal.
0	1	22	9	207	806	0	0	0	0	0	1	0	0	0	0	0	0	0	0	0	0	16	16	0	0	0	0	1	0	0	62	255	1	0	0.02	0.03	0	0	0	0	normal.
0	1	22	9	194	808	0	0	0	0	0	1	0	0	0	0	0	0	0	0	0	0	26	26	0	0	0	0	1	0	0	72	255	1	0	0.01	0.03	0	0	0	0	normal.
0	1	22	9	308	4603	0	0	0	0	0	1	0	0	0	0	0	0	0	0	0	0	4	4	0	0	0	0	1	0	0	82	255	1	0	0.01	0.03	0	0	0	0	normal.
0	1	22	9	313	2914	0	0	0	0	0	1	0	0	0	0	0	0	0	0	0	0	14	14	0	0	0	0	1	0	0	92	255	1	0	0.01	0.03	0	0	0	0	normal.
0	1	22	9	286	1091	0	0	0	0	0	1	0	0	0	0	0	0	0	0	0	0	24	24	0	0	0	0	1	0	0	102	255	1	0	0.01	0.03	0	0	0	0	normal.
0	1	22	9	274	15580	0	0	0	0	0	1	0	0	0	0	0	0	0	0	0	0	5	5	0	0	0	0	1	0	0	112	255	1	0	0.01	0.03	0	0	0	0	normal.
0	1	22	9	246	381	0	0	0	0	0	1	0	0	0	0	0	0	0	0	0	0	15	15	0	0	0	0	1	0	0	122	255	1	0	0.01	0.02	0	0	0	0	normal.
0	1	22	9	211	2393	0	0	0	0	0	1	0	0	0	0	0	0	0	0	0	0	10	10	0	0	0	0	1	0	0	132	255	1	0	0.01	0.02	0	0	0	0	normal.
0	1	22	9	205	407	0	0	0	0	0	1	0	0	0	0	0	0	0	0	0	0	20	20	0	0	0	0	1	0	0	142	255	1	0	0.01	0.02	0	0	0	0	normal.
0	1	22	9	228	71	0	0	0	0	0	1	0	0	0	0	0	0	0	0	0	0	1	1	0	0	0	0	1	0	0	152	255	1	0	0.01	0.02	0	0	0	0	normal.
0	1	22	9	310	4603	0	0	0	0	0	1	0	0	0	0	0	0	0	0	0	0	8	8	0	0	0	0	1	0	0	162	255	1	0	0.01	0.02	0	0	0	0	normal.
0	1	22	9	288	4993	0	0	0	0	0	1	0	0	0	0	0	0	0	0	0	0	18	18	0	0	0	0	1	0	0	172	255	1	0	0.01	0.02	0	0	0	0	normal.
0	1	22	9	296	1458	0	0	0	0	0	1	0	0	0	0	0	0	0	0	0	0	28	28	0	0	0	0	1	0	0	182	255	1	0	0.01	0.01	0	0	0	0	normal.
0	1	22	9	191	604	0	0	0	0	0	1	0	0	0	0	0	0	0	0	0	0	6	6	0	0	0	0	1	0	0	6	255	1	0	0.17	0.02	0	0	0	0	normal.
0	1	22	9	194	904	0	0	0	0	0	1	0	0	0	0	0	0	0	0	0	0	16	17	0	0	0	0	1	0	0.12	16	255	1	0	0.06	0.02	0	0	0	0	normal.
0	1	22	9	170	1439	0	0	0	0	0	1	0	0	0	0	0	0	0	0	0	0	4	6	0	0	0	0	1	0	0.5	26	255	1	0	0.04	0.02	0	0	0	0	normal.
0	1	22	9	239	384	0	0	0	0	0	1	0	0	0	0	0	0	0	0	0	0	14	16	0	0	0	0	1	0	0.19	36	255	1	0	0.03	0.02	0	0	0	0	normal.
0	1	22	9	175	118	0	0	0	0	0	1	0	0	0	0	0	0	0	0	0	0	2	2	0	0	0	0	1	0	0	46	255	1	0	0.02	0.02	0	0	0	0	normal.
0	1	22	9	204	1263	0	0	0	0	0	1	0	0	0	0	0	0	0	0	0	0	7	8	0	0	0	0	1	0	0.25	56	255	1	0	0.02	0.02	0	0	0	0	normal.
0	1	22	9	203	4584	0	0	0	0	0	1	0	0	0	0	0	0	0	0	0	0	17	19	0	0	0	0	1	0	0.16	66	255	1	0	0.02	0.02	0	0	0	0	normal.
0	1	22	9	193	1998	0	0	0	0	0	1	0	0	0	0	0	0	0	0	0	0	3	4	0	0	0	0	1	0	0.5	76	255	1	0	0.01	0.01	0	0	0	0	normal.
0	1	22	9	194	904	0	0	0	0	0	1	0	0	0	0	0	0	0	0	0	0	13	15	0	0	0	0	1	0	0.13	86	255	1	0	0.01	0.01	0	0	0	0	normal.
0	1	22	9	170	1439	0	0	0	0	0	1	0	0	0	0	0	0	0	0	0	0	1	4	0	0	0	0	1	0	0.5	96	255	1	0	0.01	0.01	0	0	0	0	normal.
0	1	22	9	239	384	0	0	0	0	0	1	0	0	0	0	0	0	0	0	0	0	11	14	0	0	0	0	1	0	0.14	106	255	1	0	0.01	0.01	0	0	0	0	normal.
0	1	22	9	196	338	0	0	0	1	0	1	0	0	0	0	0	0	0	0	0	0	21	24	0	0	0	0	1	0	0.08	116	255	1	0	0.01	0.01	0	0	0	0	normal.
0	1	22	9	198	507	0	0	0	0	0	1	0	0	0	0	0	0	0	0	0	0	4	4	0	0	0	0	1	0	0	126	255	1	0	0.01	0.01	0	0	0	0	normal.
0	1	22	9	204	1263	0	0	0	0	0	1	0	0	0	0	0	0	0	0	0	0	14	15	0	0	0	0	1	0	0.13	136	255	1	0	0.01	0.01	0	0	0	0	normal.
0	1	22	9	146	4132	0	0	0	0	0	1	0	0	0	0	0	0	0	0	0	0	1	1	0	0	0	0	1	0	0	146	255	1	0	0.01	0.01	0	0	0	0	normal.
0	1	22	9	200	784	0	0	0	0	0	1	0	0	0	0	0	0	0	0	0	0	4	4	0	0	0	0	1	0	0	4	255	1	0	0.25	0.02	0	0	0	0	normal.
0	1	22	9	200	1324	0	0	0	0	0	1	0	0	0	0	0	0	0	0	0	0	14	14	0	0	0	0	1	0	0	14	255	1	0	0.07	0.02	0	0	0	0	normal.
0	1	22	9	203	673	0	0	0	0	0	1	0	0	0	0	0	0	0	0	0	0	9	11	0	0	0	0	1	0	0.18	24	255	1	0	0.04	0.02	0	0	0	0	normal.
0	1	22	9	192	721	0	0	0	0	0	1	0	0	0	0	0	0	0	0	0	0	2	2	0	0	0	0	1	0	0	2	255	1	0	0.5	0.02	0	0	0	0	normal.
0	1	22	9	278	6829	0	0	0	0	0	1	0	0	0	0	0	0	0	0	0	0	1	1	0	0	0	0	1	0	0	12	255	1	0	0.08	0.02	0	0	0	0	normal.
0	1	22	9	279	580	0	0	0	0	0	1	0	0	0	0	0	0	0	0	0	0	5	6	0	0	0	0	1	0	0.33	22	255	1	0	0.05	0.02	0	0	0	0	normal.
0	1	22	9	155	8034	0	0	0	0	0	1	0	0	0	0	0	0	0	0	0	0	1	1	0	0	0	0	1	0	0	1	255	1	0	1	0.03	0	0	0	0	normal.
0	1	22	9	214	310	0	0	0	0	0	1	0	0	0	0	0	0	0	0	0	0	3	3	0	0	0	0	1	0	0	11	255	1	0	0.09	0.03	0	0	0	0	normal.
0	1	22	9	213	1532	0	0	0	0	0	1	0	0	0	0	0	0	0	0	0	0	7	7	0	0	0	0	1	0	0	21	255	1	0	0.05	0.03	0	0	0	0	normal.
0	1	22	9	196	1505	0	0	0	0	0	1	0	0	0	0	0	0	0	0	0	0	9	9	0	0	0	0	1	0	0	9	255	1	0	0.11	0.04	0	0	0	0	normal.
0	1	22	9	207	1314	0	0	0	0	0	1	0	0	0	0	0	0	0	0	0	0	2	2	0	0	0	0	1	0	0	19	255	1	0	0.05	0.03	0	0	0	0	normal.
0	1	22	9	196	1292	0	0	0	0	0	1	0	0	0	0	0	0	0	0	0	0	9	9	0	0	0	0	1	0	0	29	255	1	0	0.03	0.03	0	0	0	0	normal.
0	1	22	9	201	1069	0	0	0	0	0	1	0	0	0	0	0	0	0	0	0	0	3	3	0	0	0	0	1	0	0	39	255	1	0	0.03	0.03	0	0	0	0	normal.
0	1	22	9	201	1069	0	0	0	0	0	1	0	0	0	0	0	0	0	0	0	0	3	3	0	0	0	0	1	0	0	49	255	1	0	0.02	0.03	0	0	0	0	normal.
0	1	22	9	193	1336	0	0	0	0	0	1	0	0	0	0	0	0	0	0	0	0	3	3	0	0	0	0	1	0	0	59	255	1	0	0.02	0.03	0	0	0	0	normal.
0	1	22	9	200	1021	0	0	0	0	0	1	0	0	0	0	0	0	0	0	0	0	2	2	0	0	0	0	1	0	0	69	255	1	0	0.01	0.03	0	0	0	0	normal.
0	1	22	9	208	836	0	0	0	0	0	1	0	0	0	0	0	0	0	0	0	0	2	2	0	0	0	0	1	0	0	2	255	1	0	0.5	0.04	0	0	0	0	normal.
0	1	22	9	210	2471	0	0	0	0	0	1	0	0	0	0	0	0	0	0	0	0	12	12	0	0	0	0	1	0	0	12	255	1	0	0.08	0.04	0	0	0	0	normal.
0	1	22	9	214	5496	0	0	0	0	0	1	0	0	0	0	0	0	0	0	0	0	7	7	0	0	0	0	1	0	0	22	255	1	0	0.05	0.04	0	0	0	0	normal.
0	1	22	9	210	2471	0	0	0	0	0	1	0	0	0	0	0	0	0	0	0	0	10	10	0	0	0	0	1	0	0	32	255	1	0	0.03	0.04	0	0	0	0	normal.
0	1	22	9	319	5496	0	0	0	0	0	1	0	0	0	0	0	0	0	0	0	0	5	5	0	0	0	0	1	0	0	42	255	1	0	0.02	0.04	0	0	0	0	normal.
0	1	22	9	324	4433	0	0	0	0	0	1	0	0	0	0	0	0	0	0	0	0	15	15	0	0	0	0	1	0	0	52	255	1	0	0.02	0.04	0	0	0	0	normal.
0	1	22	9	322	7623	0	0	0	0	0	1	0	0	0	0	0	0	0	0	0	0	3	3	0	0	0	0	1	0	0	62	255	1	0	0.02	0.04	0	0	0	0	normal.
0	1	22	9	325	807	0	0	0	0	0	1	0	0	0	0	0	0	0	0	0	0	13	13	0	0	0	0	1	0	0	72	255	1	0	0.01	0.04	0	0	0	0	normal.
0	1	22	9	255	1097	0	0	0	0	0	1	0	0	0	0	0	0	0	0	0	0	2	2	0	0	0	0	1	0	0	8	255	1	0	0.12	0.05	0	0	0	0	normal.
0	1	22	9	325	25113	0	0	0	0	0	1	0	0	0	0	0	0	0	0	0	0	6	28	0	0	0	0	1	0	0.07	18	255	1	0	0.06	0.04	0	0	0	0	normal.
0	1	22	9	337	5549	0	0	0	0	0	1	0	0	0	0	0	0	0	0	0	0	5	6	0	0	0	0	1	0	0.33	10	255	1	0	0.1	0.04	0	0	0	0	normal.
0	1	22	9	243	520	0	0	0	0	0	1	0	0	0	0	0	0	0	0	0	0	3	4	0	0	0	0	1	0	0.5	3	255	1	0	0.33	0.05	0	0	0	0	normal.
0	1	22	9	290	23086	0	0	0	0	0	1	0	0	0	0	0	0	0	0	0	0	1	2	0	0	0	0	1	0	1	2	255	1	0	0.5	0.05	0	0	0	0	normal.
0	1	22	9	184	20530	0	0	0	0	0	1	0	0	0	0	0	0	0	0	0	0	1	3	0	0	0	0	1	0	1	4	255	1	0	0.25	0.06	0	0	0	0	normal.
0	1	22	9	232	9743	0	0	0	0	0	1	0	0	0	0	0	0	0	0	0	0	1	2	0	0	0	0	1	0	1	5	255	1	0	0.2	0.07	0	0	0	0	normal.
0	1	22	9	270	164	0	0	0	0	0	1	0	0	0	0	0	0	0	0	0	0	1	1	0	0	0	0	1	0	0	15	255	1	0	0.07	0.07	0	0	0	0	normal.
0	1	22	9	200	73	0	0	0	0	0	1	0	0	0	0	0	0	0	0	0	0	2	4	0	0	0	0	1	0	0.75	25	255	1	0	0.04	0.06	0	0	0	0	normal.
0	1	22	9	143	9743	0	0	0	0	0	1	0	0	0	0	0	0	0	0	0	0	1	7	0	0	0	0	1	0	0.43	35	255	1	0	0.03	0.06	0	0	0	0	normal.
3	1	22	9	260	9743	0	0	0	0	0	1	0	0	0	0	0	0	0	0	0	0	1	1	0	0	0	0	1	0	0	45	255	1	0	0.02	0.06	0	0	0	0	normal.
0	1	22	9	144	9743	0	0	0	0	0	1	0	0	0	0	0	0	0	0	0	0	1	6	0	0	0	0	1	0	0.5	55	255	1	0	0.02	0.06	0	0	0	0	normal.
0	1	22	9	232	9743	0	0	0	0	0	1	0	0	0	0	0	0	0	0	0	0	1	1	0	0	0	0	1	0	0	65	255	1	0	0.02	0.06	0	0	0	0	normal.
0	1	22	9	331	3971	0	0	0	0	0	1	0	0	0	0	0	0	0	0	0	0	1	1	0	0	0	0	1	0	0	75	255	1	0	0.01	0.06	0	0	0	0	normal.
0	1	22	9	160	9743	0	0	0	0	0	1	0	0	0	0	0	0	0	0	0	0	1	1	0	0	0	0	1	0	0	85	255	1	0	0.01	0.06	0	0	0	0	normal.
0	1	22	9	187	5930	0	0	0	0	0	1	0	0	0	0	0	0	0	0	0	0	1	4	0	0	0	0	1	0	1	95	255	1	0	0.01	0.06	0	0	0	0	normal.
0	1	22	9	224	3339	0	0	0	0	0	1	0	0	0	0	0	0	0	0	0	0	3	5	0	0	0	0	1	0	0.6	105	255	1	0	0.01	0.06	0	0	0	0	normal.
0	1	22	9	144	9743	0	0	0	0	0	1	0	0	0	0	0	0	0	0	0	0	1	6	0	0	0	0	1	0	0.33	115	255	1	0	0.01	0.05	0	0	0	0	normal.
0	1	22	9	216	458	0	0	0	0	0	1	0	0	0	0	0	0	0	0	0	0	2	30	0	0	0	0	1	0	0.1	6	255	1	0	0.17	0.05	0	0	0	0	normal.
0	1	22	9	320	2536	0	0	0	0	0	1	0	0	0	0	0	0	0	0	0	0	4	4	0	0	0	0	1	0	0	4	255	1	0	0.25	0.05	0	0	0	0	normal.
0	1	22	9	318	760	0	0	0	0	0	1	0	0	0	0	0	0	0	0	0	0	14	14	0	0	0	0	1	0	0	14	255	1	0	0.07	0.05	0	0	0	0	normal.
0	1	22	9	319	1534	0	0	0	0	0	1	0	0	0	0	0	0	0	0	0	0	10	20	0	0	0	0	1	0	0.2	24	255	1	0	0.04	0.05	0	0	0	0	normal.
0	1	22	9	323	4708	0	0	0	0	0	1	0	0	0	0	0	0	0	0	0	0	10	13	0	0	0	0	1	0	0.15	34	255	1	0	0.03	0.05	0	0	0	0	normal.
0	1	22	9	328	1562	0	0	0	0	0	1	0	0	0	0	0	0	0	0	0	0	20	31	0	0	0	0	1	0	0.1	44	255	1	0	0.02	0.05	0	0	0	0	normal.
0	1	22	9	331	3805	0	0	0	0	0	1	0	0	0	0	0	0	0	0	0	0	10	12	0	0	0	0	1	0	0.17	54	255	1	0	0.02	0.05	0	0	0	0	normal.
0	1	22	9	341	898	0	0	0	0	0	1	0	0	0	0	0	0	0	0	0	0	20	22	0	0	0	0	1	0	0.09	64	255	1	0	0.02	0.05	0	0	0	0	normal.
0	1	22	9	356	750	0	0	0	0	0	1	0	0	0	0	0	0	0	0	0	0	6	8	0	0	0	0	1	0	0.25	74	255	1	0	0.01	0.05	0	0	0	0	normal.
0	1	22	9	352	706	0	0	0	0	0	1	0	0	0	0	0	0	0	0	0	0	16	20	0	0	0	0	1	0	0.15	84	255	1	0	0.01	0.05	0	0	0	0	normal.
0	1	22	9	331	3805	0	0	0	0	0	1	0	0	0	0	0	0	0	0	0	0	6	6	0	0	0	0	1	0	0	94	255	1	0	0.01	0.05	0	0	0	0	normal.
0	1	22	9	323	1158	0	0	0	0	0	1	0	0	0	0	0	0	0	0	0	0	16	18	0	0	0	0	1	0	0.11	104	255	1	0	0.01	0.04	0	0	0	0	normal.
0	1	22	9	327	2634	0	0	0	0	0	1	0	0	0	0	0	0	0	0	0	0	1	5	0	0	0	0	1	0	0.4	3	255	1	0	0.33	0.03	0	0	0	0	normal.
0	1	22	9	299	5640	0	0	0	0	0	1	0	0	0	0	0	0	0	0	0	0	1	2	0	0	0	0	1	0	1	13	255	1	0	0.08	0.02	0	0	0	0	normal.
0	1	22	9	274	4841	0	0	0	0	0	1	0	0	0	0	0	0	0	0	0	0	3	4	0	0	0	0	1	0	0.5	3	255	1	0	0.33	0.04	0	0	0	0	normal.
0	1	22	9	210	633	0	0	0	0	0	1	0	0	0	0	0	0	0	0	0	0	1	1	0	0	0	0	1	0	0	13	255	1	0	0.08	0.04	0	0	0	0	normal.
0	1	22	9	338	3647	0	0	0	0	0	1	0	0	0	0	0	0	0	0	0	0	1	1	0	0	0	0	1	0	0	23	255	1	0	0.04	0.04	0	0	0	0	normal.
0	1	22	9	275	525	0	0	0	0	0	1	0	0	0	0	0	0	0	0	0	0	3	4	0	0	0	0	1	0	0.5	33	255	1	0	0.03	0.04	0	0	0	0	normal.
0	1	22	9	325	333	0	0	0	0	0	1	0	0	0	0	0	0	0	0	0	0	4	4	0	0	0	0	1	0	0	43	255	1	0	0.02	0.04	0	0	0	0	normal.
0	1	22	9	185	4841	0	0	0	0	0	1	0	0	0	0	0	0	0	0	0	0	3	14	0	0	0	0	1	0	0.14	53	255	1	0	0.02	0.04	0	0	0	0	normal.
0	1	22	9	202	9590	0	0	0	0	0	1	0	0	0	0	0	0	0	0	0	0	1	2	0	0	0	0	1	0	1	63	255	1	0	0.02	0.04	0	0	0	0	normal.
0	1	22	9	209	279	0	0	0	0	0	1	0	0	0	0	0	0	0	0	0	0	6	8	0	0	0	0	1	0	0.25	73	255	1	0	0.01	0.04	0	0	0	0	normal.
0	1	22	9	201	4841	0	0	0	0	0	1	0	0	0	0	0	0	0	0	0	0	3	4	0	0	0	0	1	0	0.5	83	255	1	0	0.01	0.04	0	0	0	0	normal.
0	1	22	9	208	3073	0	0	0	0	0	1	0	0	0	0	0	0	0	0	0	0	1	2	0	0	0	0	1	0	1	93	255	1	0	0.01	0.04	0	0	0	0	normal.
0	1	22	9	265	5250	0	0	0	0	0	1	0	0	0	0	0	0	0	0	0	0	2	2	0	0	0	0	1	0	0	103	255	1	0	0.01	0.04	0	0	0	0	normal.
0	1	22	9	209	3073	0	0	0	0	0	1	0	0	0	0	0	0	0	0	0	0	3	7	0	0	0	0	1	0	0.43	113	255	1	0	0.01	0.03	0	0	0	0	normal.
0	1	22	9	270	2858	0	0	0	0	0	1	0	0	0	0	0	0	0	0	0	0	2	3	0	0	0	0	1	0	0.67	123	255	1	0	0.01	0.03	0	0	0	0	normal.
0	1	22	9	297	3073	0	0	0	0	0	1	0	0	0	0	0	0	0	0	0	0	2	3	0	0	0	0	1	0	0.67	133	255	1	0	0.01	0.03	0	0	0	0	normal.
0	1	22	9	312	6325	0	0	0	0	0	1	0	0	0	0	0	0	0	0	0	0	3	3	0	0	0	0	1	0	0	143	255	1	0	0.01	0.03	0	0	0	0	normal.
0	1	22	9	206	279	0	0	0	0	0	1	0	0	0	0	0	0	0	0	0	0	1	2	0	0	0	0	1	0	1	153	255	1	0	0.01	0.03	0	0	0	0	normal.
0	1	22	9	243	11037	0	0	0	0	0	1	0	0	0	0	0	0	0	0	0	0	1	2	0	0	0	0	1	0	1	163	255	1	0	0.01	0.03	0	0	0	0	normal.
0	1	22	9	305	525	0	0	0	0	0	1	0	0	0	0	0	0	0	0	0	0	1	2	0	0	0	0	1	0	1	173	255	1	0	0.01	0.03	0	0	0	0	normal.
0	1	22	9	202	4841	0	0	0	0	0	1	0	0	0	0	0	0	0	0	0	0	1	1	0	0	0	0	1	0	0	183	255	1	0	0.01	0.03	0	0	0	0	normal.
0	1	22	9	205	525	0	0	0	0	0	1	0	0	0	0	0	0	0	0	0	0	1	2	0	0	0	0	1	0	1	193	255	1	0	0.01	0.03	0	0	0	0	normal.
0	1	22	9	225	633	0	0	0	0	0	1	0	0	0	0	0	0	0	0	0	0	2	2	0	0	0	0	1	0	0	203	255	1	0	0	0.03	0	0	0	0	normal.
0	1	22	9	193	4841	0	0	0	0	0	1	0	0	0	0	0	0	0	0	0	0	2	3	0	0	0	0	1	0	0.67	213	255	1	0	0	0.03	0	0	0	0	normal.
0	1	22	9	230	279	0	0	0	0	0	1	0	0	0	0	0	0	0	0	0	0	2	2	0	0	0	0	1	0	0	223	255	1	0	0.01	0.03	0	0	0	0	normal.
0	1	22	9	297	3073	0	0	0	0	0	1	0	0	0	0	0	0	0	0	0	0	2	3	0	0	0	0	1	0	0.67	233	255	1	0	0	0.03	0	0	0	0	normal.
0	1	22	9	301	8694	0	0	0	0	0	1	0	0	0	0	0	0	0	0	0	0	3	5	0	0	0	0	1	0	0.6	243	255	1	0	0	0.02	0	0	0	0	normal.
0	1	22	9	215	633	0	0	0	0	0	1	0	0	0	0	0	0	0	0	0	0	2	3	0	0	0	0	1	0	0.67	253	255	1	0	0	0.01	0	0	0	0	normal.
0	1	22	9	326	1337	0	0	0	0	0	1	0	0	0	0	0	0	0	0	0	0	1	1	0	0	0	0	1	0	0	3	255	1	0	0.33	0.01	0	0	0	0	normal.
0	1	22	9	226	457	0	0	0	0	0	1	0	0	0	0	0	0	0	0	0	0	1	1	0	0	0	0	1	0	0	1	255	1	0	1	0.02	0	0	0	0	normal.
0	1	22	9	243	489	0	0	0	0	0	1	0	0	0	0	0	0	0	0	0	0	2	11	0	0	0	0	1	0	0.18	5	255	1	0	0.2	0.02	0	0	0	0	normal.
0	1	22	9	327	2242	0	0	0	0	0	1	0	0	0	0	0	0	0	0	0	0	7	7	0	0	0	0	1	0	0	7	255	1	0	0.14	0.03	0	0	0	0	normal.
0	1	22	9	328	2169	0	0	0	0	0	1	0	0	0	0	0	0	0	0	0	0	17	17	0	0	0	0	1	0	0	17	255	1	0	0.06	0.03	0	0	0	0	normal.
0	1	22	9	307	1975	0	0	0	0	0	1	0	0	0	0	0	0	0	0	0	0	27	27	0	0	0	0	1	0	0	27	255	1	0	0.04	0.03	0	0	0	0	normal.
0	1	22	9	325	6194	0	0	0	0	0	1	0	0	0	0	0	0	0	0	0	0	10	10	0	0	0	0	1	0	0	37	255	1	0	0.03	0.03	0	0	0	0	normal.
0	1	22	9	299	1504	0	0	0	0	0	1	0	0	0	0	0	0	0	0	0	0	20	21	0	0	0	0	1	0	0.1	47	255	1	0	0.02	0.03	0	0	0	0	normal.
0	1	22	9	235	458	0	0	0	0	0	1	0	0	0	0	0	0	0	0	0	0	10	10	0.1	0.1	0	0	1	0	0	57	255	1	0	0.02	0.03	0.02	0	0	0	normal.
0	1	22	9	307	308	0	0	0	0	0	1	0	0	0	0	0	0	0	0	0	0	21	21	0.1	0.1	0	0	1	0	0	67	255	1	0	0.01	0.03	0.01	0	0	0	normal.
0	1	22	9	304	342	0	0	0	0	0	1	0	0	0	0	0	0	0	0	0	0	5	5	0	0	0	0	1	0	0	77	255	1	0	0.01	0.03	0.01	0	0	0	normal.
0	1	22	9	307	342	0	0	0	0	0	1	0	0	0	0	0	0	0	0	0	0	15	15	0	0	0	0	1	0	0	87	255	1	0	0.01	0.03	0.01	0	0	0	normal.
0	1	22	9	309	435	0	0	0	0	0	1	0	0	0	0	0	0	0	0	0	0	25	25	0	0	0	0	1	0	0	97	255	1	0	0.01	0.03	0.01	0	0	0	normal.
0	1	22	9	248	2224	0	0	0	0	0	1	0	0	0	0	0	0	0	0	0	0	6	6	0	0	0	0	1	0	0	107	255	1	0	0.01	0.03	0.01	0	0	0	normal.
0	1	22	9	225	342	0	0	0	0	0	1	0	0	0	0	0	0	0	0	0	0	16	16	0	0	0	0	1	0	0	117	255	1	0	0.01	0.03	0.01	0	0	0	normal.
0	1	22	9	241	494	0	0	0	0	0	1	0	0	0	0	0	0	0	0	0	0	1	2	0	0	0	0	1	0	1	127	255	1	0	0.02	0.03	0.01	0	0	0	normal.
0	1	22	9	252	4631	0	0	0	0	0	1	0	0	0	0	0	0	0	0	0	0	10	12	0	0	0	0	1	0	0.25	137	255	1	0	0.01	0.03	0.01	0	0	0	normal.
0	1	22	9	247	1330	0	0	0	0	0	1	0	0	0	0	0	0	0	0	0	0	8	9	0	0	0	0	1	0	0.22	147	255	1	0	0.01	0.03	0.01	0	0	0	normal.
0	1	22	9	255	603	0	0	0	0	0	1	0	0	0	0	0	0	0	0	0	0	18	21	0	0	0	0	1	0	0.14	157	255	1	0	0.01	0.03	0.01	0	0	0	normal.
0	1	22	9	334	342	0	0	0	0	0	1	0	0	0	0	0	0	0	0	0	0	5	5	0	0	0	0	1	0	0	167	255	1	0	0.01	0.03	0.01	0	0	0	normal.
0	1	22	9	337	1975	0	0	0	0	0	1	0	0	0	0	0	0	0	0	0	0	15	15	0	0	0	0	1	0	0	177	255	1	0	0.01	0.03	0.01	0	0	0	normal.
28	1	22	9	335	4373	0	0	0	0	0	1	0	0	0	0	0	0	0	0	0	0	25	25	0	0	0	0	1	0	0	187	255	1	0	0.01	0.03	0.01	0	0	0	normal.
0	1	22	9	244	12469	0	0	0	0	0	1	0	0	0	0	0	0	0	0	0	0	7	7	0	0	0	0	1	0	0	197	255	1	0	0.01	0.03	0.01	0	0	0	normal.
0	1	22	9	221	1975	0	0	0	0	0	1	0	0	0	0	0	0	0	0	0	0	17	17	0	0	0	0	1	0	0	207	255	1	0	0	0.03	0	0	0	0	normal.
0	1	22	9	154	18829	0	0	0	0	0	1	0	0	0	0	0	0	0	0	0	0	1	2	0	0	0	0	1	0	1	217	255	1	0	0	0.03	0	0	0	0	normal.
0	1	22	9	213	1504	0	0	0	0	0	1	0	0	0	0	0	0	0	0	0	0	11	12	0	0	0	0	1	0	0.17	227	255	1	0	0	0.03	0	0	0	0	normal.
0	1	22	9	149	458	0	0	0	0	0	1	0	0	0	0	0	0	0	0	0	0	1	1	0	0	0	0	1	0	0	237	255	1	0	0	0.02	0	0	0	0	normal.
0	1	22	9	217	26956	0	0	0	0	0	1	0	0	0	0	0	0	0	0	0	0	11	11	0	0	0	0	1	0	0	247	255	1	0	0	0.01	0	0	0	0	normal.
0	1	22	9	221	308	0	0	0	0	0	1	0	0	0	0	0	0	0	0	0	0	21	21	0	0	0	0	1	0	0	255	255	1	0	0	0	0	0	0	0	normal.
0	1	22	9	218	342	0	0	0	0	0	1	0	0	0	0	0	0	0	0	0	0	6	6	0	0	0	0	1	0	0	255	255	1	0	0	0	0	0	0	0	normal.
0	1	22	9	221	2999	0	0	0	0	0	1	0	0	0	0	0	0	0	0	0	0	16	16	0	0	0	0	1	0	0	255	255	1	0	0	0	0	0	0	0	normal.
0	1	22	9	241	2242	0	0	0	0	0	1	0	0	0	0	0	0	0	0	0	0	26	26	0	0	0	0	1	0	0	255	255	1	0	0	0	0	0	0	0	normal.
0	1	22	9	212	1464	0	0	0	0	0	1	0	0	0	0	0	0	0	0	0	0	10	11	0	0	0	0	1	0	0.18	255	255	1	0	0	0	0	0	0	0	normal.
0	1	22	9	220	696	0	0	0	0	0	1	0	0	0	0	0	0	0	0	0	0	20	21	0	0	0	0	1	0	0.1	255	255	1	0	0	0	0	0	0	0	normal.
0	1	22	9	241	2224	0	0	0	0	0	1	0	0	0	0	0	0	0	0	0	0	10	10	0	0	0	0	1	0	0	255	255	1	0	0	0	0	0	0	0	normal.
0	1	22	9	223	435	0	0	0	0	0	1	0	0	0	0	0	0	0	0	0	0	20	20	0	0	0	0	1	0	0	255	255	1	0	0	0	0	0	0	0	normal.
0	1	22	9	207	2666	0	0	0	0	0	1	0	0	0	0	0	0	0	0	0	0	4	5	0	0	0	0	1	0	0.4	4	255	1	0	0.25	0.01	0	0	0	0	normal.
0	1	22	9	192	16287	0	0	0	0	0	1	0	0	0	0	0	0	0	0	0	0	4	4	0	0	0	0	1	0	0	14	255	1	0	0.07	0.01	0	0	0	0	normal.
0	1	22	9	220	1899	0	0	0	0	0	1	0	0	0	0	0	0	0	0	0	0	4	4	0	0	0	0	1	0	0	4	255	1	0	0.25	0.01	0	0	0	0	normal.
0	1	22	9	160	4031	0	0	0	0	0	1	0	0	0	0	0	0	0	0	0	0	14	14	0	0	0	0	1	0	0	14	255	1	0	0.07	0.01	0	0	0	0	normal.
0	1	22	9	204	1529	0	0	0	0	0	1	0	0	0	0	0	0	0	0	0	0	10	11	0	0	0	0	1	0	0.18	24	255	1	0	0.04	0.01	0	0	0	0	normal.
0	1	22	9	185	1192	0	0	0	0	0	1	0	0	0	0	0	0	0	0	0	0	6	6	0	0	0	0	1	0	0	6	255	1	0	0.17	0.02	0	0	0	0	normal.
0	1	22	9	226	1359	0	0	0	0	0	1	0	0	0	0	0	0	0	0	0	0	8	12	0	0	0	0	1	0	0.17	16	255	1	0	0.06	0.02	0	0	0	0	normal.
0	1	22	9	173	4641	0	0	0	0	0	1	0	0	0	0	0	0	0	0	0	0	1	1	0	0	0	0	1	0	0	1	255	1	0	1	0.02	0	0	0	0	normal.
0	1	22	9	180	4382	0	0	0	0	0	1	0	0	0	0	0	0	0	0	0	0	5	5	0	0	0	0	1	0	0	11	255	1	0	0.09	0.02	0	0	0	0	normal.
0	1	22	9	256	11657	0	0	0	0	0	1	0	0	0	0	0	0	0	0	0	0	5	5	0	0	0	0	1	0	0	21	255	1	0	0.05	0.02	0	0	0	0	normal.
0	1	22	9	350	1471	0	0	0	0	0	1	0	0	0	0	0	0	0	0	0	0	3	3	0	0	0	0	1	0	0	31	255	1	0	0.03	0.02	0	0	0	0	normal.
0	1	22	9	349	5304	0	0	0	0	0	1	0	0	0	0	0	0	0	0	0	0	3	3	0	0	0	0	1	0	0	41	255	1	0	0.02	0.02	0	0	0	0	normal.
0	1	22	9	208	2420	0	0	0	0	0	1	0	0	0	0	0	0	0	0	0	0	6	10	0	0	0	0	1	0	0.3	6	255	1	0	0.17	0.03	0	0	0	0	normal.
0	1	22	9	177	14571	0	0	0	0	0	1	0	0	0	0	0	0	0	0	0	0	1	16	0	0	0	0	1	0	0.19	16	255	1	0	0.06	0.03	0	0	0	0	normal.
0	1	22	9	219	1556	0	0	0	0	0	1	0	0	0	0	0	0	0	0	0	0	11	26	0	0	0	0	1	0	0.12	26	255	1	0	0.04	0.03	0	0	0	0	normal.
0	1	22	9	310	2090	0	0	0	0	0	1	0	0	0	0	0	0	0	0	0	0	9	9	0	0	0	0	1	0	0	36	255	1	0	0.03	0.03	0	0	0	0	normal.
0	1	22	9	328	603	0	0	0	0	0	1	0	0	0	0	0	0	0	0	0	0	4	5	0	0	0	0	1	0	0.4	46	255	1	0	0.02	0.03	0	0	0	0	normal.
0	1	22	9	312	4864	0	0	0	0	0	1	0	0	0	0	0	0	0	0	0	0	2	2	0	0	0	0	1	0	0	2	255	1	0	0.5	0.03	0	0	0	0	normal.
0	1	22	9	319	3327	0	0	0	0	0	1	0	0	0	0	0	0	0	0	0	0	1	1	0	0	0	0	1	0	0	12	255	1	0	0.08	0.03	0	0	0	0	normal.
0	1	22	9	322	7936	0	0	0	0	0	1	0	0	0	0	0	0	0	0	0	0	1	1	0	0	0	0	1	0	0	22	255	1	0	0.05	0.03	0	0	0	0	normal.
0	1	22	9	322	4864	0	0	0	0	0	1	0	0	0	0	0	0	0	0	0	0	11	11	0	0	0	0	1	0	0	32	255	1	0	0.03	0.03	0	0	0	0	normal.
0	1	22	9	321	19713	0	0	0	0	0	1	0	0	0	0	0	0	0	0	0	0	5	5	0	0	0	0	1	0	0	42	255	1	0	0.02	0.03	0	0	0	0	normal.
0	1	22	9	322	18177	0	0	0	0	0	1	0	0	0	0	0	0	0	0	0	0	4	4	0	0	0	0	1	0	0	52	255	1	0	0.02	0.03	0	0	0	0	normal.
0	1	22	9	322	3327	0	0	0	0	0	1	0	0	0	0	0	0	0	0	0	0	2	2	0	0	0	0	1	0	0	62	255	1	0	0.02	0.03	0	0	0	0	normal.
0	1	22	9	322	18177	0	0	0	0	0	1	0	0	0	0	0	0	0	0	0	0	2	10	0	0	0	0	1	0	0.3	72	255	1	0	0.01	0.03	0	0	0	0	normal.
0	1	22	9	233	2880	0	0	0	0	0	1	0	0	0	0	0	0	0	0	0	0	7	9	0	0	0	0	1	0	0.22	7	255	1	0	0.14	0.04	0	0	0	0	normal.
0	1	22	9	260	770	0	0	0	0	0	1	0	0	0	0	0	0	0	0	0	0	5	5	0	0	0	0	1	0	0	17	255	1	0	0.06	0.04	0	0	0	0	normal.
0	1	22	9	334	3264	0	0	0	0	0	1	0	0	0	0	0	0	0	0	0	0	3	3	0	0	0	0	1	0	0	27	255	1	0	0.04	0.04	0	0	0	0	normal.
0	1	22	9	338	5507	0	0	0	0	0	1	0	0	0	0	0	0	0	0	0	0	3	3	0	0	0	0	1	0	0	37	255	1	0	0.03	0.03	0	0	0	0	normal.
0	1	22	9	276	763	0	0	0	0	0	1	0	0	0	0	0	0	0	0	0	0	1	1	0	0	0	0	1	0	0	1	255	1	0	1	0.04	0	0	0	0	normal.
0	1	22	9	280	11758	0	0	0	0	0	1	0	0	0	0	0	0	0	0	0	0	1	1	0	0	0	0	1	0	0	11	255	1	0	0.09	0.03	0	0	0	0	normal.
0	1	22	9	252	304	0	0	0	0	0	1	0	0	0	0	0	0	0	0	0	0	5	5	0	0	0	0	1	0	0	5	255	1	0	0.2	0.04	0	0	0	0	normal.
0	1	22	9	263	787	0	0	0	0	0	1	0	0	0	0	0	0	0	0	0	0	1	1	0	0	0	0	1	0	0	10	255	1	0	0.1	0.04	0	0	0	0	normal.
0	1	22	9	258	1548	0	0	0	0	0	1	0	0	0	0	0	0	0	0	0	0	11	12	0	0	0	0	1	0	0.17	20	255	1	0	0.05	0.04	0	0	0	0	normal.
0	1	22	9	227	1381	0	0	0	0	0	1	0	0	0	0	0	0	0	0	0	0	7	9	0	0	0	0	1	0	0.33	30	255	1	0	0.03	0.04	0	0	0	0	normal.
0	1	22	9	221	2228	0	0	0	0	0	1	0	0	0	0	0	0	0	0	0	0	8	8	0	0	0	0	1	0	0	8	255	1	0	0.12	0.04	0	0	0	0	normal.
0	1	22	9	297	1212	0	0	0	0	0	1	0	0	0	0	0	0	0	0	0	0	7	7	0	0	0	0	1	0	0	7	255	1	0	0.14	0.04	0	0	0	0	normal.
0	1	22	9	348	1265	0	0	0	0	0	1	0	0	0	0	0	0	0	0	0	0	3	3	0	0	0	0	1	0	0	17	255	1	0	0.06	0.04	0	0	0	0	normal.
0	1	22	9	275	3792	0	0	0	0	0	1	0	0	0	0	0	0	0	0	0	0	13	13	0	0	0	0	1	0	0	27	255	1	0	0.04	0.04	0	0	0	0	normal.
0	1	22	9	343	599	0	0	0	0	0	1	0	0	0	0	0	0	0	0	0	0	23	23	0	0	0	0	1	0	0	37	255	1	0	0.03	0.04	0	0	0	0	normal.
0	1	22	9	333	508	0	0	0	0	0	1	0	0	0	0	0	0	0	0	0	0	10	10	0	0	0	0	1	0	0	47	255	1	0	0.02	0.04	0	0	0	0	normal.
0	1	22	9	342	1293	0	0	0	0	0	1	0	0	0	0	0	0	0	0	0	0	20	20	0	0	0	0	1	0	0	57	255	1	0	0.02	0.04	0	0	0	0	normal.
0	1	22	9	281	1973	0	0	0	0	0	1	0	0	0	0	0	0	0	0	0	0	7	16	0	0	0	0	1	0	0.19	7	255	1	0	0.14	0.04	0	0	0	0	normal.
0	1	22	9	317	490	0	0	0	0	0	1	0	0	0	0	0	0	0	0	0	0	1	29	0	0	0	0	1	0	0.07	17	255	1	0	0.06	0.04	0	0	0	0	normal.
0	1	22	9	229	1901	0	0	0	0	0	1	0	0	0	0	0	0	0	0	0	0	5	5	0	0	0	0	1	0	0	5	255	1	0	0.2	0.04	0	0	0	0	normal.
0	1	22	9	241	2891	0	0	0	0	0	1	0	0	0	0	0	0	0	0	0	0	2	2	0	0	0	0	1	0	0	15	255	1	0	0.07	0.04	0	0	0	0	normal.
0	1	22	9	328	767	0	0	0	0	0	1	0	0	0	0	0	0	0	0	0	0	8	10	0	0	0	0	1	0	0.3	8	255	1	0	0.12	0.05	0	0	0	0	normal.
0	1	22	9	328	709	0	0	0	0	0	1	0	0	0	0	0	0	0	0	0	0	18	20	0	0	0	0	1	0	0.15	18	255	1	0	0.06	0.05	0	0	0	0	normal.
0	1	22	9	291	709	0	0	0	0	0	1	0	0	0	0	0	0	0	0	0	0	8	8	0	0	0	0	1	0	0	28	255	1	0	0.04	0.05	0	0	0	0	normal.
0	1	22	9	328	10033	0	0	0	0	0	1	0	0	0	0	0	0	0	0	0	0	1	1	0	0	0	0	1	0	0	38	255	1	0	0.03	0.05	0	0	0	0	normal.
0	1	22	9	293	5415	0	0	0	0	0	1	0	0	0	0	0	0	0	0	0	0	11	11	0	0	0	0	1	0	0	48	255	1	0	0.02	0.04	0	0	0	0	normal.
0	1	22	9	160	95	0	0	0	0	0	1	0	0	0	0	0	0	0	0	0	0	1	1	0	0	0	0	1	0	0	1	255	1	0	1	0.05	0	0	0	0	normal.
0	1	22	9	233	95	0	0	0	0	0	1	0	0	0	0	0	0	0	0	0	0	1	1	0	0	0	0	1	0	0	11	255	1	0	0.09	0.05	0	0	0	0	normal.
0	1	22	9	354	2997	0	0	0	0	0	1	0	0	0	0	0	0	0	0	0	0	2	39	0	0	0	0	1	0	0.1	5	255	1	0	0.2	0.06	0	0	0	0	normal.
0	1	22	9	326	2997	0	0	0	0	0	1	0	0	0	0	0	0	0	0	0	0	2	47	0	0	0	0	1	0	0.11	15	255	1	0	0.07	0.06	0	0	0	0	normal.
0	1	22	9	202	327	0	0	0	0	0	1	0	0	0	0	0	0	0	0	0	0	2	7	0	0	0	0	1	0	0.43	25	255	1	0	0.04	0.05	0	0	0	0	normal.
0	1	22	9	324	3467	0	0	0	0	0	1	0	0	0	0	0	0	0	0	0	0	4	26	0	0.04	0	0	1	0	0.15	35	255	1	0	0.03	0.05	0	0	0	0	normal.
0	1	22	9	340	3329	0	0	0	0	0	1	0	0	0	0	0	0	0	0	0	0	1	9	0	0	0	0	1	0	0.22	45	255	1	0	0.02	0.05	0	0	0	0	normal.
0	1	22	9	322	3461	0	0	0	0	0	1	0	0	0	0	0	0	0	0	0	0	3	23	0	0	0	0	1	0	0.22	55	255	1	0	0.02	0.05	0	0	0	0	normal.
0	1	22	9	245	327	0	0	0	0	0	1	0	0	0	0	0	0	0	0	0	0	3	33	0	0	0	0	1	0	0.06	65	255	1	0	0.02	0.05	0	0	0	0	normal.
216	1	22	9	264	382	0	0	0	0	0	1	0	0	0	0	0	0	0	0	0	0	1	4	0	0	0	0	1	0	0.5	75	255	1	0	0.01	0.04	0	0	0	0	normal.
0	1	22	9	209	1820	0	0	0	0	0	1	0	0	0	0	0	0	0	0	0	0	2	12	0	0	0	0	1	0	0.25	85	255	1	0	0.01	0.04	0	0	0	0	normal.
0	1	22	9	218	327	0	0	0	0	0	1	0	0	0	0	0	0	0	0	0	0	4	15	0	0	0	0	1	0	0.27	95	255	1	0	0.01	0.04	0	0	0	0	normal.
0	1	22	9	337	381	0	0	0	0	0	1	0	0	0	0	0	0	0	0	0	0	1	33	0	0	0	0	1	0	0.06	105	255	1	0	0.01	0.04	0	0	0	0	normal.
0	1	22	9	245	2997	0	0	0	0	0	1	0	0	0	0	0	0	0	0	0	0	1	15	0	0	0	0	1	0	0.13	115	255	1	0	0.01	0.04	0	0	0	0	normal.
0	1	22	9	235	327	0	0	0	0	0	1	0	0	0	0	0	0	0	0	0	0	7	34	0	0	0	0	1	0	0.12	125	255	1	0	0.01	0.04	0	0	0	0	normal.
0	1	22	9	350	3467	0	0	0	0	0	1	0	0	0	0	0	0	0	0	0	0	1	9	0	0	0	0	1	0	0.33	135	255	1	0	0.01	0.04	0	0	0	0	normal.
0	1	22	9	342	3329	0	0	0	0	0	1	0	0	0	0	0	0	0	0	0	0	1	9	0	0	0	0	1	0	0.22	145	255	1	0	0.01	0.04	0	0	0	0	normal.
0	1	22	9	298	318	0	0	0	0	0	1	0	0	0	0	0	0	0	0	0	0	8	48	0	0	0	0	1	0	0.08	155	255	1	0	0.01	0.04	0	0	0	0	normal.
0	1	22	9	312	1650	0	0	0	0	0	1	0	0	0	0	0	0	0	0	0	0	2	34	0	0	0	0	1	0	0.09	165	255	1	0	0.01	0.03	0	0	0	0	normal.
0	1	22	9	296	318	0	0	0	0	0	1	0	0	0	0	0	0	0	0	0	0	8	49	0	0	0	0	1	0	0.08	175	255	1	0	0.01	0.03	0	0	0	0	normal.
0	1	22	9	404	672	0	0	0	0	0	1	0	0	0	0	0	0	0	0	0	0	1	2	0	0	0	0	1	0	1	1	255	1	0	1	0.03	0	0	0	0	normal.
0	1	22	9	353	10757	0	0	0	0	0	1	0	0	0	0	0	0	0	0	0	0	1	27	0	0	0	0	1	0	0.11	3	255	1	0	0.33	0.04	0	0	0	0	normal.
0	1	22	9	252	10757	0	0	0	0	0	1	0	0	0	0	0	0	0	0	0	0	1	30	0	0	0	0	1	0	0.1	13	255	1	0	0.08	0.04	0	0	0	0	normal.
0	1	22	9	325	10757	0	0	0	0	0	1	0	0	0	0	0	0	0	0	0	0	1	1	0	0	0	0	1	0	0	23	255	1	0	0.04	0.04	0	0	0	0	normal.
0	1	22	9	325	5665	0	0	0	0	0	1	0	0	0	0	0	0	0	0	0	0	1	23	0	0	0	0	1	0	0.22	33	255	1	0	0.03	0.04	0	0	0	0	normal.
0	1	40	1	0	0	0	0	0	0	0	0	0	0	0	0	0	0	0	0	0	0	1	1	0	0	1	1	1	0	0	6	6	1	0	0.17	0	0	0	1	1	normal.
0	1	40	1	0	0	0	0	0	0	0	0	0	0	0	0	0	0	0	0	0	0	1	1	0	0	1	1	1	0	0	16	16	1	0	0.06	0	0	0	1	1	normal.
0	1	40	1	0	0	0	0	0	0	0	0	0	0	0	0	0	0	0	0	0	0	1	1	0	0	1	1	1	0	0	26	26	1	0	0.04	0	0	0	1	1	normal.
0	1	40	1	0	0	0	0	0	0	0	0	0	0	0	0	0	0	0	0	0	0	1	1	0	0	1	1	1	0	0	36	36	1	0	0.03	0	0	0	1	1	normal.
0	1	22	9	302	4304	0	0	0	0	0	1	0	0	0	0	0	0	0	0	0	0	10	10	0	0	0	0	1	0	0	10	219	1	0	0.1	0.03	0	0	0	0	normal.
0	1	22	9	300	1394	0	0	0	0	0	1	0	0	0	0	0	0	0	0	0	0	20	20	0	0	0	0	1	0	0	20	219	1	0	0.05	0.03	0	0	0	0	normal.
0	1	22	9	300	1161	0	0	0	0	0	1	0	0	0	0	0	0	0	0	0	0	8	25	0	0	0	0	1	0	0.08	30	219	1	0	0.03	0.03	0	0	0	0	normal.
0	1	22	9	325	1390	0	0	0	0	0	1	0	0	0	0	0	0	0	0	0	0	3	5	0	0	0	0	1	0	0.6	40	219	1	0	0.03	0.03	0	0	0	0	normal.
0	1	22	9	325	835	0	0	0	0	0	1	0	0	0	0	0	0	0	0	0	0	13	15	0	0	0	0	1	0	0.2	50	219	1	0	0.02	0.03	0	0	0	0	normal.
0	1	22	9	325	1155	0	0	0	0	0	1	0	0	0	0	0	0	0	0	0	0	23	26	0	0	0	0	1	0	0.15	60	219	1	0	0.02	0.03	0	0	0	0	normal.
0	1	22	9	338	11627	0	0	0	0	0	1	0	0	0	0	0	0	0	0	0	0	3	24	0	0	0	0	1	0	0.08	70	219	1	0	0.01	0.03	0	0	0	0	normal.
0	1	22	9	334	1105	0	0	0	0	0	1	0	0	0	0	0	0	0	0	0	0	13	36	0	0	0	0	1	0	0.11	80	219	1	0	0.01	0.03	0	0	0	0	normal.
0	1	22	9	316	17502	0	0	0	0	0	1	0	0	0	0	0	0	0	0	0	0	2	3	0	0	0	0	1	0	0.67	90	219	1	0	0.01	0.03	0	0	0	0	normal.
0	1	22	9	357	933	0	0	0	0	0	1	0	0	0	0	0	0	0	0	0	0	12	13	0	0	0	0	1	0	0.15	100	219	1	0	0.01	0.03	0	0	0	0	normal.
0	1	22	9	321	1193	0	0	0	0	0	1	0	0	0	0	0	0	0	0	0	0	8	9	0	0	0	0	1	0	0.22	110	219	1	0	0.01	0.03	0	0	0	0	normal.
0	1	22	9	309	412	0	0	0	0	0	1	0	0	0	0	0	0	0	0	0	0	18	19	0	0	0	0	1	0	0.11	120	219	1	0	0.01	0.03	0	0	0	0	normal.
0	1	22	9	325	1155	0	0	0	0	0	1	0	0	0	0	0	0	0	0	0	0	28	30	0	0	0	0	1	0	0.1	130	219	1	0	0.01	0.03	0	0	0	0	normal.
0	1	22	9	371	463	0	0	0	0	0	1	0	0	0	0	0	0	0	0	0	0	3	12	0	0	0	0	1	0	0.42	140	219	1	0	0.01	0.03	0	0	0	0	normal.
0	1	22	9	349	412	0	0	0	0	0	1	0	0	0	0	0	0	0	0	0	0	13	24	0	0	0	0	1	0	0.21	150	219	1	0	0.01	0.03	0	0	0	0	normal.
0	1	22	9	368	956	0	0	0	0	0	1	0	0	0	0	0	0	0	0	0	0	23	30	0	0	0	0	1	0	0.1	160	219	1	0	0.01	0.03	0	0	0	0	normal.
0	1	22	9	355	492	0	0	0	0	0	1	0	0	0	0	0	0	0	0	0	0	33	43	0	0	0	0	1	0	0.09	170	219	1	0	0.01	0.03	0	0	0	0	normal.
0	1	22	9	297	1433	0	0	0	0	0	1	0	0	0	0	0	0	0	0	0	0	10	19	0	0	0	0	1	0	0.21	180	219	1	0	0.01	0.02	0	0	0	0	normal.
0	1	22	9	296	1538	0	0	0	0	0	1	0	0	0	0	0	0	0	0	0	0	20	29	0	0	0	0	1	0	0.14	190	219	1	0	0.01	0.01	0	0	0	0	normal.
0	1	22	9	288	434	0	0	0	0	0	1	0	0	0	0	0	0	0	0	0	0	30	40	0	0	0	0	1	0	0.12	200	219	1	0	0	0.01	0	0	0	0	normal.
0	1	22	9	200	455	0	0	0	0	0	1	0	0	0	0	0	0	0	0	0	0	4	7	0	0	0	0	1	0	0.43	210	219	1	0	0	0.01	0	0	0	0	normal.
0	1	22	9	199	447	0	0	0	0	0	1	0	0	0	0	0	0	0	0	0	0	14	25	0	0	0	0	1	0	0.16	220	220	1	0	0	0	0	0	0	0	normal.
0	1	22	9	201	392	0	0	0	0	0	1	0	0	0	0	0	0	0	0	0	0	24	44	0	0	0	0	1	0	0.09	230	230	1	0	0	0	0	0	0	0	normal.
0	1	22	9	198	439	0	0	0	0	0	1	0	0	0	0	0	0	0	0	0	0	7	13	0	0	0	0	1	0	0.23	240	240	1	0	0	0	0	0	0	0	normal.
0	1	22	9	206	602	0	0	0	0	0	1	0	0	0	0	0	0	0	0	0	0	17	34	0	0	0	0	1	0	0.12	250	250	1	0	0	0	0	0	0	0	normal.
0	1	22	9	199	466	0	0	0	0	0	1	0	0	0	0	0	0	0	0	0	0	27	54	0	0	0	0	1	0	0.07	255	255	1	0	0	0	0	0	0	0	normal.
0	1	22	9	286	555	0	0	0	0	0	1	0	0	0	0	0	0	0	0	0	0	10	21	0	0.05	0	0	1	0	0.19	255	255	1	0	0	0	0	0	0	0	normal.
0	1	22	9	283	362	0	0	0	0	0	1	0	0	0	0	0	0	0	0	0	0	20	40	0	0.03	0	0	1	0	0.1	255	255	1	0	0	0	0	0	0	0	normal.
0	1	22	9	313	575	0	0	0	0	0	1	0	0	0	0	0	0	0	0	0	0	3	4	0	0	0	0	1	0	0.5	255	255	1	0	0	0	0	0	0	0	normal.
0	1	22	9	311	447	0	0	0	0	0	1	0	0	0	0	0	0	0	0	0	0	13	17	0	0	0	0	1	0	0.18	255	255	1	0	0	0	0	0	0	0	normal.
0	1	22	9	315	458	0	0	0	0	0	1	0	0	0	0	0	0	0	0	0	0	23	30	0	0	0	0	1	0	0.13	255	255	1	0	0	0	0	0	0	0	normal.
0	1	22	9	302	455	0	0	0	0	0	1	0	0	0	0	0	0	0	0	0	0	7	7	0	0	0	0	1	0	0	255	255	1	0	0	0	0	0	0	0	normal.
0	1	22	9	305	484	0	0	0	0	0	1	0	0	0	0	0	0	0	0	0	0	17	19	0	0	0	0	1	0	0.16	255	255	1	0	0	0	0	0	0	0	normal.
0	1	22	9	303	546	0	0	0	0	0	1	0	0	0	0	0	0	0	0	0	0	27	32	0	0	0	0	1	0	0.09	255	255	1	0	0	0	0	0	0	0	normal.
0	1	22	9	305	481	0	0	0	0	0	1	0	0	0	0	0	0	0	0	0	0	2	2	0	0	0	0	1	0	0	255	255	1	0	0	0	0	0	0	0	normal.
0	1	22	9	302	455	0	0	0	0	0	1	0	0	0	0	0	0	0	0	0	0	12	13	0	0	0	0	1	0	0.15	255	255	1	0	0	0	0	0	0	0	normal.
0	1	22	9	303	511	0	0	0	0	0	1	0	0	0	0	0	0	0	0	0	0	22	24	0	0	0	0	1	0	0.12	255	255	1	0	0	0	0	0	0	0	normal.
0	1	22	9	305	506	0	0	0	0	0	1	0	0	0	0	0	0	0	0	0	0	32	38	0	0	0	0	1	0	0.11	255	255	1	0	0	0	0	0	0	0	normal.
0	1	22	9	283	293	0	0	0	0	0	1	0	0	0	0	0	0	0	0	0	0	7	8	0	0	0	0	1	0	0.25	255	255	1	0	0	0	0	0	0	0	normal.
0	1	22	9	279	412	0	0	0	0	0	1	0	0	0	0	0	0	0	0	0	0	17	18	0	0	0	0	1	0	0.11	255	255	1	0	0	0	0	0	0	0	normal.
0	1	22	9	292	671	0	0	0	0	0	1	0	0	0	0	0	0	0	0	0	0	27	29	0	0	0	0	1	0	0.1	255	255	1	0	0	0	0	0	0	0	normal.
0	1	22	9	248	19280	0	0	0	0	0	1	0	0	0	0	0	0	0	0	0	0	1	1	0	0	0	0	1	0	0	255	255	1	0	0	0	0	0	0	0	normal.
0	1	22	9	305	516	0	0	0	0	0	1	0	0	0	0	0	0	0	0	0	0	11	12	0	0	0	0	1	0	0.17	255	255	1	0	0	0	0	0	0	0	normal.
0	1	22	9	305	2216	0	0	0	0	0	1	0	0	0	0	0	0	0	0	0	0	21	23	0	0	0	0	1	0	0.13	255	255	1	0	0	0	0	0	0	0	normal.
0	1	22	9	305	458	0	0	0	0	0	1	0	0	0	0	0	0	0	0	0	0	31	37	0	0	0	0	1	0	0.11	255	255	1	0	0	0	0	0	0	0	normal.
0	1	22	9	290	516	0	0	0	0	0	1	0	0	0	0	0	0	0	0	0	0	6	10	0	0	0	0	1	0	0.4	255	255	1	0	0	0	0	0	0	0	normal.
0	1	22	9	288	511	0	0	0	0	0	1	0	0	0	0	0	0	0	0	0	0	16	32	0	0	0	0	1	0	0.16	255	255	1	0	0	0	0	0	0	0	normal.
0	1	22	9	288	492	0	0	0	0	0	1	0	0	0	0	0	0	0	0	0	0	26	49	0	0	0	0	1	0	0.08	255	255	1	0	0	0	0	0	0	0	normal.
0	1	22	9	224	1433	0	0	0	0	0	1	0	0	0	0	0	0	0	0	0	0	9	10	0	0	0	0	1	0	0.2	255	255	1	0	0	0	0	0	0	0	normal.
0	1	22	9	223	1538	0	0	0	0	0	1	0	0	0	0	0	0	0	0	0	0	19	20	0	0	0	0	1	0	0.1	255	255	1	0	0	0	0	0	0	0	normal.
0	1	22	9	215	434	0	0	0	0	0	1	0	0	0	0	0	0	0	0	0	0	29	31	0	0	0	0	1	0	0.1	255	255	1	0	0	0	0	0	0	0	normal.
0	1	22	9	243	1526	0	0	0	0	0	1	0	0	0	0	0	0	0	0	0	0	3	3	0	0	0	0	1	0	0	255	255	1	0	0	0	0	0	0	0	normal.
0	1	22	9	231	573	0	0	0	0	0	1	0	0	0	0	0	0	0	0	0	0	13	14	0	0	0	0	1	0	0.14	255	255	1	0	0	0	0	0	0	0	normal.
0	1	22	9	230	484	0	0	0	0	0	1	0	0	0	0	0	0	0	0	0	0	23	24	0	0	0	0	1	0	0.08	255	255	1	0	0	0	0	0	0	0	normal.
0	1	22	9	230	482	0	0	0	0	0	1	0	0	0	0	0	0	0	0	0	0	33	38	0	0	0	0	1	0	0.08	255	255	1	0	0	0	0	0	0	0	normal.
0	1	22	9	225	2251	0	0	0	0	0	1	0	0	0	0	0	0	0	0	0	0	43	55	0	0	0	0	1	0	0.07	255	255	1	0	0	0	0	0	0	0	normal.
0	1	22	9	215	912	0	0	0	0	0	1	0	0	0	0	0	0	0	0	0	0	5	5	0	0	0	0	1	0	0	255	255	1	0	0	0	0	0	0	0	normal.
0	1	22	9	224	526	0	0	0	0	0	1	0	0	0	0	0	0	0	0	0	0	15	16	0	0	0	0	1	0	0.12	255	255	1	0	0	0	0	0	0	0	normal.
0	1	22	9	208	1395	0	0	0	0	0	1	0	0	0	0	0	0	0	0	0	0	25	27	0	0	0	0	1	0	0.07	255	255	1	0	0	0	0	0	0	0	normal.
0	1	22	9	216	458	0	0	0	0	0	1	0	0	0	0	0	0	0	0	0	0	35	38	0	0	0	0	1	0	0.08	255	255	1	0	0	0	0	0	0	0	normal.
0	1	22	9	231	751	0	0	0	0	0	1	0	0	0	0	0	0	0	0	0	0	8	11	0	0	0	0	1	0	0.27	255	255	1	0	0	0	0	0	0	0	normal.
0	1	22	9	209	362	0	0	0	0	0	1	0	0	0	0	0	0	0	0	0	0	1	1	0	0	0	0	1	0	0	255	255	1	0	0	0	0	0	0	0	normal.
0	1	22	9	224	1433	0	0	0	0	0	1	0	0	0	0	0	0	0	0	0	0	11	12	0	0	0	0	1	0	0.17	255	255	1	0	0	0	0	0	0	0	normal.
0	1	22	9	223	1761	0	0	0	0	0	1	0	0	0	0	0	0	0	0	0	0	21	22	0	0	0	0	1	0	0.09	255	255	1	0	0	0	0	0	0	0	normal.
0	1	22	9	215	434	0	0	0	0	0	1	0	0	0	0	0	0	0	0	0	0	31	33	0	0	0	0	1	0	0.09	255	255	1	0	0	0	0	0	0	0	normal.
0	1	22	9	261	612	0	0	0	0	0	1	0	0	0	0	0	0	0	0	0	0	3	5	0	0	0	0	1	0	0.6	255	255	1	0	0	0	0	0	0	0	normal.
0	1	22	9	225	1390	0	0	0	0	0	1	0	0	0	0	0	0	0	0	0	0	4	4	0	0	0	0	1	0	0	255	255	1	0	0	0	0	0	0	0	normal.
0	1	22	9	225	835	0	0	0	0	0	1	0	0	0	0	0	0	0	0	0	0	14	14	0	0	0	0	1	0	0	255	255	1	0	0	0	0	0	0	0	normal.
0	1	22	9	222	671	0	0	0	0	0	1	0	0	0	0	0	0	0	0	0	0	24	25	0	0	0	0	1	0	0.08	255	255	1	0	0	0	0	0	0	0	normal.
0	1	22	9	224	1664	0	0	0	0	0	1	0	0	0	0	0	0	0	0	0	0	34	37	0	0	0	0	1	0	0.08	255	255	1	0	0	0	0	0	0	0	normal.
0	1	22	9	325	1044	0	0	0	0	0	1	0	0	0	0	0	0	0	0	0	0	8	8	0	0	0	0	1	0	0	255	255	1	0	0	0	0	0	0	0	normal.
0	1	22	9	310	2446	0	0	0	0	0	1	0	0	0	0	0	0	0	0	0	0	18	19	0	0	0	0	1	0	0.11	255	255	1	0	0	0	0	0	0	0	normal.
0	1	22	9	316	421	0	0	0	0	0	1	0	0	0	0	0	0	0	0	0	0	28	29	0	0	0	0	1	0	0.07	255	255	1	0	0	0	0	0	0	0	normal.
0	1	22	9	212	293	0	0	0	0	0	1	0	0	0	0	0	0	0	0	0	0	2	3	0	0	0	0	1	0	0.67	255	255	1	0	0	0	0	0	0	0	normal.
0	1	22	9	208	412	0	0	0	0	0	1	0	0	0	0	0	0	0	0	0	0	12	13	0	0	0	0	1	0	0.15	255	255	1	0	0	0	0	0	0	0	normal.
0	1	22	9	216	4304	0	0	0	0	0	1	0	0	0	0	0	0	0	0	0	0	8	8	0	0	0	0	1	0	0	255	255	1	0	0	0	0	0	0	0	normal.
0	1	22	9	218	309	0	0	0	0	0	1	0	0	0	0	0	0	0	0	0	0	17	17	0	0	0	0	1	0	0	255	255	1	0	0	0	0	0	0	0	normal.
0	1	22	9	216	594	0	0	0	0	0	1	0	0	0	0	0	0	0	0	0	0	4	4	0	0	0	0	1	0	0	255	255	1	0	0	0	0	0	0	0	normal.
0	1	22	9	252	11627	0	0	0	0	0	1	0	0	0	0	0	0	0	0	0	0	1	1	0	0	0	0	1	0	0	255	255	1	0	0	0	0	0	0	0	normal.
0	1	22	9	224	1155	0	0	0	0	0	1	0	0	0	0	0	0	0	0	0	0	22	24	0	0	0	0	1	0	0.12	255	255	1	0	0	0	0	0	0	0	normal.
0	1	22	9	221	671	0	0	0	0	0	1	0	0	0	0	0	0	0	0	0	0	23	25	0	0	0	0	1	0	0.12	255	255	1	0	0	0	0	0	0	0	normal.
0	1	22	9	215	421	0	0	0	0	0	1	0	0	0	0	0	0	0	0	0	0	31	33	0	0	0	0	1	0	0.09	255	255	1	0	0	0	0	0	0	0	normal.
0	1	22	9	224	1433	0	0	0	0	0	1	0	0	0	0	0	0	0	0	0	0	4	4	0	0	0	0	1	0	0	255	255	1	0	0	0	0	0	0	0	normal.
0	1	22	9	223	1538	0	0	0	0	0	1	0	0	0	0	0	0	0	0	0	0	14	15	0	0	0	0	1	0	0.13	255	255	1	0	0	0	0	0	0	0	normal.
0	1	22	9	217	751	0	0	0	0	0	1	0	0	0	0	0	0	0	0	0	0	24	25	0	0	0	0	1	0	0.08	255	255	1	0	0	0	0	0	0	0	normal.
0	1	22	9	223	1053	0	0	0	0	0	1	0	0	0	0	0	0	0	0	0	0	34	37	0	0	0	0	1	0	0.08	255	255	1	0	0	0	0	0	0	0	normal.
0	1	22	9	201	575	0	0	0	0	0	1	0	0	0	0	0	0	0	0	0	0	8	13	0	0	0	0	1	0	0.23	255	255	1	0	0	0	0	0	0	0	normal.
0	1	22	9	201	392	0	0	0	0	0	1	0	0	0	0	0	0	0	0	0	0	18	29	0	0	0	0	1	0	0.1	255	255	1	0	0	0	0	0	0	0	normal.
0	1	22	9	203	484	0	0	0	0	0	1	0	0	0	0	0	0	0	0	0	0	1	6	0	0	0	0	1	0	0.67	255	255	1	0	0	0	0	0	0	0	normal.
0	1	22	9	203	516	0	0	0	0	0	1	0	0	0	0	0	0	0	0	0	0	11	25	0	0	0	0	1	0	0.16	255	255	1	0	0	0	0	0	0	0	normal.
0	1	22	9	203	506	0	0	0	0	0	1	0	0	0	0	0	0	0	0	0	0	21	45	0	0	0	0	1	0	0.09	255	255	1	0	0	0	0	0	0	0	normal.
0	1	22	9	211	2926	0	0	0	0	0	1	0	0	0	0	0	0	0	0	0	0	4	4	0	0	0	0	1	0	0	255	255	1	0	0	0	0	0	0	0	normal.
0	1	22	9	218	1213	0	0	0	0	0	1	0	0	0	0	0	0	0	0	0	0	14	14	0	0	0	0	1	0	0	255	255	1	0	0	0	0	0	0	0	normal.
0	1	22	9	215	1152	0	0	0	0	0	1	0	0	0	0	0	0	0	0	0	0	24	24	0	0	0	0	1	0	0	255	255	1	0	0	0	0	0	0	0	normal.
0	1	22	9	252	11627	0	0	0	0	0	1	0	0	0	0	0	0	0	0	0	0	3	3	0	0	0	0	1	0	0	255	255	1	0	0	0	0	0	0	0	normal.
0	1	22	9	248	1105	0	0	0	0	0	1	0	0	0	0	0	0	0	0	0	0	13	16	0	0	0	0	1	0	0.25	255	255	1	0	0	0	0	0	0	0	normal.
0	1	22	9	290	751	0	0	0	0	0	1	0	0	0	0	0	0	0	0	0	0	2	2	0	0	0	0	1	0	0	255	255	1	0	0	0	0	0	0	0	normal.
0	1	22	9	298	626	0	0	0	0	0	1	0	0	0	0	0	0	0	0	0	0	6	7	0	0	0	0	1	0	0.29	255	255	1	0	0	0	0	0	0	0	normal.
0	1	22	9	294	1380	0	0	0	0	0	1	0	0	0	0	0	0	0	0	0	0	16	17	0	0	0	0	1	0	0.12	255	255	1	0	0	0	0	0	0	0	normal.
0	1	22	9	284	2251	0	0	0	0	0	1	0	0	0	0	0	0	0	0	0	0	8	9	0	0	0	0	1	0	0.22	255	255	1	0	0	0	0	0	0	0	normal.
0	1	22	9	280	290	0	0	0	0	0	1	0	0	0	0	0	0	0	0	0	0	7	19	0	0	0	0	1	0	0.11	255	255	1	0	0	0	0	0	0	0	normal.
0	1	22	9	288	751	0	0	0	0	0	1	0	0	0	0	0	0	0	0	0	0	17	29	0	0	0	0	1	0	0.07	255	255	1	0	0	0	0	0	0	0	normal.
0	1	22	9	292	671	0	0	0	0	0	1	0	0	0	0	0	0	0	0	0	0	27	34	0	0	0	0	1	0	0.09	255	255	1	0	0	0	0	0	0	0	normal.
0	1	22	9	328	590	0	0	0	0	0	1	0	0	0	0	0	0	0	0	0	0	1	1	0	0	0	0	1	0	0	255	255	1	0	0	0	0	0	0	0	normal.
0	1	22	9	293	602	0	0	0	0	0	1	0	0	0	0	0	0	0	0	0	0	9	20	0	0	0	0	1	0	0.25	255	255	1	0	0	0	0	0	0	0	normal.
0	1	22	9	290	520	0	0	0	0	0	1	0	0	0	0	0	0	0	0	0	0	19	39	0	0	0	0	1	0	0.13	255	255	1	0	0	0	0	0	0	0	normal.
0	1	22	9	207	912	0	0	0	0	0	1	0	0	0	0	0	0	0	0	0	0	2	2	0	0	0	0	1	0	0	255	255	1	0	0	0	0	0	0	0	normal.
0	1	22	9	206	392	0	0	0	0	0	1	0	0	0	0	0	0	0	0	0	0	12	12	0	0	0	0	1	0	0	255	255	1	0	0	0	0	0	0	0	normal.
0	1	22	9	215	1538	0	0	0	0	0	1	0	0	0	0	0	0	0	0	0	0	22	24	0	0	0	0	1	0	0.12	255	255	1	0	0	0	0	0	0	0	normal.
0	1	22	9	216	1433	0	0	0	0	0	1	0	0	0	0	0	0	0	0	0	0	32	34	0	0	0	0	1	0	0.09	255	255	1	0	0	0	0	0	0	0	normal.
0	1	22	9	225	1155	0	0	0	0	0	1	0	0	0	0	0	0	0	0	0	0	6	8	0	0	0	0	1	0	0.38	255	255	1	0	0	0	0	0	0	0	normal.
0	1	22	9	209	412	0	0	0	0	0	1	0	0	0	0	0	0	0	0	0	0	16	18	0	0	0	0	1	0	0.17	255	255	1	0	0	0	0	0	0	0	normal.
0	1	22	9	216	434	0	0	0	0	0	1	0	0	0	0	0	0	0	0	0	0	26	28	0	0	0	0	1	0	0.11	255	255	1	0	0	0	0	0	0	0	normal.
0	1	22	9	217	458	0	0	0	0	0	1	0	0	0	0	0	0	0	0	0	0	36	40	0	0	0	0	1	0	0.1	255	255	1	0	0	0	0	0	0	0	normal.
0	1	22	9	219	406	0	0	0	0	0	1	0	0	0	0	0	0	0	0	0	0	10	17	0	0	0	0	1	0	0.18	255	255	1	0	0	0	0	0	0	0	normal.
0	1	22	9	220	482	0	0	0	0	0	1	0	0	0	0	0	0	0	0	0	0	20	37	0	0	0	0	1	0	0.11	255	255	1	0	0	0	0	0	0	0	normal.
0	1	22	9	290	575	0	0	0	0	0	1	0	0	0	0	0	0	0	0	0	0	3	6	0	0	0	0	1	0	0.5	255	255	1	0	0	0	0	0	0	0	normal.
0	1	22	9	286	2446	0	0	0	0	0	1	0	0	0	0	0	0	0	0	0	0	13	24	0	0	0	0	1	0	0.17	255	255	1	0	0	0	0	0	0	0	normal.
0	1	22	9	292	520	0	0	0	0	0	1	0	0	0	0	0	0	0	0	0	0	23	43	0	0	0	0	1	0	0.09	255	255	1	0	0	0	0	0	0	0	normal.
0	1	22	9	317	516	0	0	0	0	0	1	0	0	0	0	0	0	0	0	0	0	6	7	0	0	0	0	1	0	0.29	255	255	1	0	0	0	0	0	0	0	normal.
0	1	22	9	315	511	0	0	0	0	0	1	0	0	0	0	0	0	0	0	0	0	16	21	0	0	0	0	1	0	0.14	255	255	1	0	0	0	0	0	0	0	normal.
0	1	22	9	315	492	0	0	0	0	0	1	0	0	0	0	0	0	0	0	0	0	26	33	0	0	0	0	1	0	0.12	255	255	1	0	0	0	0	0	0	0	normal.
0	1	22	9	304	455	0	0	0	0	0	1	0	0	0	0	0	0	0	0	0	0	10	10	0	0	0	0	1	0	0	255	255	1	0	0	0	0	0	0	0	normal.
0	1	22	9	307	484	0	0	0	0	0	1	0	0	0	0	0	0	0	0	0	0	20	22	0	0	0	0	1	0	0.14	255	255	1	0	0	0	0	0	0	0	normal.
0	1	22	9	300	362	0	0	0	0	0	1	0	0	0	0	0	0	0	0	0	0	30	35	0	0	0	0	1	0	0.09	255	255	1	0	0	0	0	0	0	0	normal.
0	1	22	9	306	9585	0	0	0	0	0	1	0	0	0	0	0	0	0	0	0	0	5	5	0	0	0	0	1	0	0	255	255	1	0	0	0	0	0	0	0	normal.
0	1	22	9	309	1767	0	0	0	0	0	1	0	0	0	0	0	0	0	0	0	0	15	16	0	0	0	0	1	0	0.12	255	255	1	0	0	0	0	0	0	0	normal.
0	1	22	9	303	466	0	0	0	0	0	1	0	0	0	0	0	0	0	0	0	0	25	29	0	0	0	0	1	0	0.1	255	255	1	0	0	0	0	0	0	0	normal.
0	1	22	9	312	487	0	0	0	0	0	1	0	0	0	0	0	0	0	0	0	0	35	41	0	0	0	0	1	0	0.1	255	255	1	0	0	0	0	0	0	0	normal.
0	1	22	9	297	1433	0	0	0	0	0	1	0	0	0	0	0	0	0	0	0	0	10	11	0	0	0	0	1	0	0.18	255	255	1	0	0	0	0	0	0	0	normal.
0	1	22	9	296	1761	0	0	0	0	0	1	0	0	0	0	0	0	0	0	0	0	20	21	0	0	0	0	1	0	0.1	255	255	1	0	0	0	0	0	0	0	normal.
0	1	22	9	288	434	0	0	0	0	0	1	0	0	0	0	0	0	0	0	0	0	30	32	0	0	0	0	1	0	0.09	255	255	1	0	0	0	0	0	0	0	normal.
0	1	22	9	305	575	0	0	0	0	0	1	0	0	0	0	0	0	0	0	0	0	4	4	0	0	0	0	1	0	0	255	255	1	0	0	0	0	0	0	0	normal.
0	1	22	9	308	1658	0	0	0	0	0	1	0	0	0	0	0	0	0	0	0	0	14	16	0	0	0	0	1	0	0.19	255	255	1	0	0	0	0	0	0	0	normal.
0	1	22	9	303	466	0	0	0	0	0	1	0	0	0	0	0	0	0	0	0	0	24	27	0	0	0	0	1	0	0.11	255	255	1	0	0	0	0	0	0	0	normal.
0	1	22	9	312	487	0	0	0	0	0	1	0	0	0	0	0	0	0	0	0	0	34	40	0	0	0	0	1	0	0.1	255	255	1	0	0	0	0	0	0	0	normal.
0	1	22	9	287	439	0	0	0	0	0	1	0	0	0	0	0	0	0	0	0	0	9	18	0	0	0	0	1	0	0.22	255	255	1	0	0	0	0	0	0	0	normal.
0	1	22	9	292	482	0	0	0	0	0	1	0	0	0	0	0	0	0	0	0	0	19	39	0	0	0	0	1	0	0.13	255	255	1	0	0	0	0	0	0	0	normal.
0	1	22	9	288	575	0	0	0	0	0	1	0	0	0	0	0	0	0	0	0	0	2	16	0	0	0	0	1	0	0.25	255	255	1	0	0	0	0	0	0	0	normal.
0	1	22	9	288	546	0	0	0	0	0	1	0	0	0	0	0	0	0	0	0	0	12	20	0	0	0	0	1	0	0.15	255	255	1	0	0	0	0	0	0	0	normal.
0	1	22	9	286	447	0	0	0	0	0	1	0	0	0	0	0	0	0	0	0	0	22	38	0	0	0	0	1	0	0.08	255	255	1	0	0	0	0	0	0	0	normal.
0	1	22	9	313	4154	0	0	0	0	0	1	0	0	0	0	0	0	0	0	0	0	5	6	0	0	0	0	1	0	0.33	255	255	1	0	0	0	0	0	0	0	normal.
0	1	22	9	301	516	0	0	0	0	0	1	0	0	0	0	0	0	0	0	0	0	15	17	0	0	0	0	1	0	0.18	255	255	1	0	0	0	0	0	0	0	normal.
0	1	22	9	316	1422	0	0	0	0	0	1	0	0	0	0	0	0	0	0	0	0	25	27	0	0	0	0	1	0	0.11	255	255	1	0	0	0	0	0	0	0	normal.
0	1	22	9	309	467	0	0	0	0	0	1	0	0	0	0	0	0	0	0	0	0	35	39	0	0	0	0	1	0	0.08	255	255	1	0	0	0	0	0	0	0	normal.
0	1	22	9	301	458	0	0	0	0	0	1	0	0	0	0	0	0	0	0	0	0	45	50	0	0	0	0	1	0	0.08	255	255	1	0	0	0	0	0	0	0	normal.
0	1	22	9	287	455	0	0	0	0	0	1	0	0	0	0	0	0	0	0	0	0	7	12	0	0	0	0	1	0	0.25	255	255	1	0	0	0	0	0	0	0	normal.
0	1	22	9	288	511	0	0	0	0	0	1	0	0	0	0	0	0	0	0	0	0	17	32	0	0	0	0	1	0	0.12	255	255	1	0	0	0	0	0	0	0	normal.
0	1	22	9	288	492	0	0	0	0	0	1	0	0	0	0	0	0	0	0	0	0	27	50	0	0	0	0	1	0	0.08	255	255	1	0	0	0	0	0	0	0	normal.
0	1	22	9	289	406	0	0	0	0	0	1	0	0	0	0	0	0	0	0	0	0	10	33	0	0	0	0	1	0	0.15	255	255	1	0	0	0	0	0	0	0	normal.
0	1	22	9	289	434	0	0	0	0	0	1	0	0	0	0	0	0	0	0	0	0	20	54	0	0	0	0	1	0	0.11	255	255	1	0	0	0	0	0	0	0	normal.
0	1	22	9	196	410	0	0	0	0	0	1	0	0	0	0	0	0	0	0	0	0	3	11	0	0	0	0	1	0	0.27	3	255	1	0	0.33	0.01	0	0	0	0	normal.
0	1	22	9	206	3080	0	0	0	0	0	1	0	0	0	0	0	0	0	0	0	0	13	45	0	0	0	0	1	0	0.09	13	255	1	0	0.08	0.01	0	0	0	0	normal.
0	1	22	9	197	1256	0	0	0	0	0	1	0	0	0	0	0	0	0	0	0	0	5	15	0	0	0	0	1	0	0.2	23	255	1	0	0.04	0.01	0	0	0	0	normal.
0	1	22	9	200	1276	0	0	0	0	0	1	0	0	0	0	0	0	0	0	0	0	15	49	0	0	0	0	1	0	0.08	33	255	1	0	0.03	0.01	0	0	0	0	normal.
0	1	22	6	292	12335	0	0	0	0	0	1	0	0	0	0	0	0	0	0	0	0	7	20	0.14	0.05	0	0	1	0	0.2	43	255	1	0	0.02	0.01	0.02	0	0	0	normal.
0	1	22	9	284	5208	0	0	0	0	0	1	0	0	0	0	0	0	0	0	0	0	17	52	0.06	0.02	0	0	1	0	0.08	53	255	1	0	0.02	0.01	0.02	0	0	0	normal.
0	1	22	9	298	375	0	0	0	0	0	1	0	0	0	0	0	0	0	0	0	0	1	15	0	0	0	0	1	0	0.2	63	255	1	0	0.02	0.01	0.02	0	0	0	normal.
0	1	22	9	291	12334	0	0	0	0	0	1	0	0	0	0	0	0	0	0	0	0	7	21	0	0	0	0	1	0	0.24	73	255	1	0	0.01	0.01	0.01	0	0	0	normal.
0	1	22	9	284	5208	0	0	0	0	0	1	0	0	0	0	0	0	0	0	0	0	17	52	0	0	0	0	1	0	0.08	83	255	1	0	0.01	0.01	0.01	0	0	0	normal.
0	1	22	9	199	844	0	0	0	0	0	1	0	0	0	0	0	0	0	0	0	0	9	33	0	0	0	0	1	0	0.09	93	255	1	0	0.01	0.01	0.01	0	0	0	normal.
0	1	22	9	146	32439	0	0	0	0	0	1	0	0	0	0	0	0	0	0	0	0	1	1	0	0	0	0	1	0	0	103	255	1	0	0.01	0.01	0.01	0	0	0	normal.
0	1	22	9	200	264	0	0	0	0	0	1	0	0	0	0	0	0	0	0	0	0	11	38	0	0	0	0	1	0	0.11	113	255	1	0	0.01	0.01	0.01	0	0	0	normal.
0	1	22	9	284	1280	0	0	0	0	0	1	0	0	0	0	0	0	0	0	0	0	3	7	0	0	0	0	1	0	0.57	123	255	1	0	0.01	0.01	0.01	0	0	0	normal.
0	1	22	9	293	3080	0	0	0	0	0	1	0	0	0	0	0	0	0	0	0	0	13	37	0	0	0	0	1	0	0.14	133	255	1	0	0.01	0.01	0.01	0	0	0	normal.
0	1	22	9	222	1569	0	0	0	0	0	1	0	0	0	0	0	0	0	0	0	0	5	14	0	0	0	0	1	0	0.21	143	255	1	0	0.01	0.01	0.01	0	0	0	normal.
0	1	22	9	217	1276	0	0	0	0	0	1	0	0	0	0	0	0	0	0	0	0	15	51	0	0	0	0	1	0	0.08	153	255	1	0	0.01	0.01	0.01	0	0	0	normal.
0	1	22	9	293	12334	0	0	0	0	0	1	0	0	0	0	0	0	0	0	0	0	7	21	0	0	0	0	1	0	0.19	163	255	1	0	0.01	0.01	0.01	0	0	0	normal.
0	1	22	9	286	5208	0	0	0	0	0	1	0	0	0	0	0	0	0	0	0	0	17	53	0	0	0	0	1	0	0.08	173	255	1	0	0.01	0.01	0.01	0	0	0	normal.
0	1	22	9	300	375	0	0	0	0	0	1	0	0	0	0	0	0	0	0	0	0	1	17	0	0	0	0	1	0	0.18	183	255	1	0	0.01	0.01	0.01	0	0	0	normal.
0	1	22	9	287	261	0	0	0	0	0	1	0	0	0	0	0	0	0	0	0	0	7	32	0	0	0	0	1	0	0.16	193	255	1	0	0.01	0.01	0.01	0	0	0	normal.
0	1	22	9	286	5208	0	0	0	0	0	1	0	0	0	0	0	0	0	0	0	0	17	52	0	0	0	0	1	0	0.08	203	255	1	0	0	0.01	0	0	0	0	normal.
0	1	22	9	286	751	0	0	0	0	0	1	0	0	0	0	0	0	0	0	0	0	9	28	0	0	0	0	1	0	0.11	213	255	1	0	0	0.01	0	0	0	0	normal.
0	1	22	9	279	32439	0	0	0	0	0	1	0	0	0	0	0	0	0	0	0	0	1	1	0	0	0	0	1	0	0	223	255	1	0	0	0.01	0	0	0	0	normal.
0	1	22	9	286	844	0	0	0	0	0	1	0	0	0	0	0	0	0	0	0	0	11	39	0	0	0	0	1	0	0.1	233	255	1	0	0	0.01	0	0	0	0	normal.
0	1	22	9	283	410	0	0	0	0	0	1	0	0	0	0	0	0	0	0	0	0	3	28	0	0	0	0	1	0	0.18	243	255	1	0	0	0.01	0	0	0	0	normal.
0	1	22	9	293	3080	0	0	0	0	0	1	0	0	0	0	0	0	0	0	0	0	13	50	0	0	0	0	1	0	0.1	253	255	1	0	0	0.01	0	0	0	0	normal.
0	1	22	9	207	17353	0	0	0	0	0	1	0	0	0	0	0	0	0	0	0	0	4	6	0	0	0	0	1	0	0.5	5	255	1	0	0.2	0.01	0	0	0	0	normal.
0	1	22	9	212	1997	0	0	0	0	0	1	0	0	0	0	0	0	0	0	0	0	2	2	0	0	0	0	1	0	0	15	255	1	0	0.07	0.01	0	0	0	0	normal.
0	1	22	9	158	7698	0	0	0	0	0	1	0	0	0	0	0	0	0	0	0	0	1	1	0	0	0	0	1	0	0	1	255	1	0	1	0.01	0	0	0	0	normal.
0	1	22	9	215	1007	0	0	0	0	0	1	0	0	0	0	0	0	0	0	0	0	6	6	0	0	0	0	1	0	0	6	255	1	0	0.17	0.02	0	0	0	0	normal.
0	1	22	9	227	4430	0	0	0	0	0	1	0	0	0	0	0	0	0	0	0	0	4	4	0	0	0	0	1	0	0	16	255	1	0	0.06	0.02	0	0	0	0	normal.
0	1	22	9	178	6128	0	0	0	0	0	1	0	0	0	0	0	0	0	0	0	0	1	1	0	0	0	0	1	0	0	26	255	1	0	0.04	0.02	0	0	0	0	normal.
0	1	22	9	234	901	0	0	0	0	0	1	0	0	0	0	0	0	0	0	0	0	11	11	0	0	0	0	1	0	0	36	255	1	0	0.03	0.02	0	0	0	0	normal.
0	1	22	9	222	1226	0	0	0	0	0	1	0	0	0	0	0	0	0	0	0	0	8	8	0	0	0	0	1	0	0	46	255	1	0	0.02	0.02	0	0	0	0	normal.
0	1	22	9	224	690	0	0	0	0	0	1	0	0	0	0	0	0	0	0	0	0	6	6	0	0	0	0	1	0	0	6	255	1	0	0.17	0.02	0	0	0	0	normal.
0	1	22	9	166	13899	0	0	0	0	0	1	0	0	0	0	0	0	0	0	0	0	16	16	0	0	0	0	1	0	0	16	255	1	0	0.06	0.02	0	0	0	0	normal.
0	1	22	9	203	239	0	0	0	0	0	1	0	0	0	0	0	0	0	0	0	0	1	1	0	0	0	0	1	0	0	26	255	1	0	0.04	0.02	0	0	0	0	normal.
0	1	22	9	261	399	0	0	0	0	0	1	0	0	0	0	0	0	0	0	0	0	10	10	0	0	0	0	1	0	0	36	255	1	0	0.03	0.02	0	0	0	0	normal.
0	1	22	9	256	1547	0	0	0	0	0	1	0	0	0	0	0	0	0	0	0	0	20	20	0	0	0	0	1	0	0	46	255	1	0	0.02	0.02	0	0	0	0	normal.
0	1	22	9	292	8594	0	0	0	0	0	1	0	0	0	0	0	0	0	0	0	0	3	3	0	0	0	0	1	0	0	3	255	1	0	0.33	0.03	0	0	0	0	normal.
0	1	22	9	313	546	0	0	0	0	0	1	0	0	0	0	0	0	0	0	0	0	8	8	0	0	0	0	1	0	0	8	255	1	0	0.12	0.04	0	0	0	0	normal.
0	1	22	9	312	402	0	0	0	0	0	1	0	0	0	0	0	0	0	0	0	0	18	18	0	0	0	0	1	0	0	18	255	1	0	0.06	0.04	0	0	0	0	normal.
0	1	22	9	317	1798	0	0	0	0	0	1	0	0	0	0	0	0	0	0	0	0	28	28	0	0	0	0	1	0	0	28	255	1	0	0.04	0.04	0	0	0	0	normal.
0	1	22	9	244	783	0	0	0	0	0	1	0	0	0	0	0	0	0	0	0	0	1	3	0	0	0	0	1	0	0.67	2	255	1	0	0.5	0.04	0	0	0	0	normal.
0	1	22	9	204	394	0	0	0	0	0	1	0	0	0	0	0	0	0	0	0	0	2	7	0	0	0	0	1	0	0.43	10	255	1	0	0.1	0.04	0	0	0	0	normal.
0	1	22	9	205	4109	0	0	0	0	0	1	0	0	0	0	0	0	0	0	0	0	2	2	0	0	0	0	1	0	0	20	255	1	0	0.05	0.04	0	0	0	0	normal.
0	1	22	9	203	337	0	0	0	0	0	1	0	0	0	0	0	0	0	0	0	0	6	7	0	0	0	0	1	0	0.29	30	255	1	0	0.03	0.04	0	0	0	0	normal.
0	1	22	9	305	1496	0	0	0	0	0	1	0	0	0	0	0	0	0	0	0	0	3	3	0	0	0	0	1	0	0	3	255	1	0	0.33	0.05	0	0	0	0	normal.
0	1	22	9	225	3776	0	0	0	0	0	1	0	0	0	0	0	0	0	0	0	0	1	2	0	0	0	0	1	0	1	8	255	1	0	0.12	0.05	0	0	0	0	normal.
0	1	22	9	197	448	0	0	0	0	0	1	0	0	0	0	0	0	0	0	0	0	1	1	0	0	0	0	1	0	0	3	255	1	0	0.33	0.07	0	0	0	0	normal.
0	1	22	9	282	18880	0	0	0	0	0	1	0	0	0	0	0	0	0	0	0	0	6	7	0	0	0	0	1	0	0.29	10	255	1	0	0.1	0.07	0	0	0	0	normal.
0	1	22	9	282	18880	0	0	0	0	0	1	0	0	0	0	0	0	0	0	0	0	9	13	0	0	0	0	1	0	0.23	20	255	1	0	0.05	0.07	0	0	0	0	normal.
0	1	22	9	284	3608	0	0	0	0	0	1	0	0	0	0	0	0	0	0	0	0	8	9	0	0	0	0	1	0	0.22	30	255	1	0	0.03	0.07	0	0	0	0	normal.
0	1	22	9	207	1279	0	0	0	0	0	1	0	0	0	0	0	0	0	0	0	0	3	3	0	0	0	0	1	0	0	40	255	1	0	0.03	0.07	0	0	0	0	normal.
0	1	22	9	197	15085	0	0	0	0	0	1	0	0	0	0	0	0	0	0	0	0	2	2	0	0	0	0	1	0	0	50	255	1	0	0.02	0.06	0	0	0	0	normal.
0	1	22	9	144	7431	0	0	0	0	0	1	0	0	0	0	0	0	0	0	0	0	1	1	0	0	0	0	1	0	0	60	255	1	0	0.02	0.06	0	0	0	0	normal.
0	1	22	9	198	3608	0	0	0	0	0	1	0	0	0	0	0	0	0	0	0	0	11	12	0	0	0	0	1	0	0.17	70	255	1	0	0.01	0.06	0	0	0	0	normal.
0	1	22	9	198	3608	0	0	0	0	0	1	0	0	0	0	0	0	0	0	0	0	6	7	0	0	0	0	1	0	0.29	80	255	1	0	0.01	0.06	0	0	0	0	normal.
0	1	22	9	198	3487	0	0	0	0	0	1	0	0	0	0	0	0	0	0	0	0	5	5	0	0	0	0	1	0	0	90	255	1	0	0.01	0.06	0	0	0	0	normal.
0	1	22	9	207	1279	0	0	0	0	0	1	0	0	0	0	0	0	0	0	0	0	4	4	0	0	0	0	1	0	0	100	255	1	0	0.01	0.05	0	0	0	0	normal.
0	1	22	9	229	1284	0	0	0	0	0	1	0	0	0	0	0	0	0	0	0	0	1	1	0	0	0	0	1	0	0	110	255	1	0	0.01	0.05	0	0	0	0	normal.
0	1	22	9	302	2605	0	0	0	0	0	1	0	0	0	0	0	0	0	0	0	0	9	13	0	0	0	0	1	0	0.23	9	255	1	0	0.11	0.06	0	0	0	0	normal.
0	1	22	9	216	2605	0	0	0	0	0	1	0	0	0	0	0	0	0	0	0	0	8	8	0	0	0	0	1	0	0	19	255	1	0	0.05	0.06	0	0	0	0	normal.
0	1	22	9	216	2605	0	0	0	0	0	1	0	0	0	0	0	0	0	0	0	0	7	7	0	0	0	0	1	0	0	29	255	1	0	0.03	0.06	0	0	0	0	normal.
0	1	22	9	202	894	0	0	0	0	0	1	0	0	0	0	0	0	0	0	0	0	6	6	0	0	0	0	1	0	0	6	255	1	0	0.17	0.06	0	0	0	0	normal.
0	1	22	9	202	2545	0	0	0	0	0	1	0	0	0	0	0	0	0	0	0	0	16	16	0	0	0	0	1	0	0	16	255	1	0	0.06	0.05	0	0	0	0	normal.
0	1	22	9	202	1080	0	0	0	0	0	1	0	0	0	0	0	0	0	0	0	0	26	26	0	0	0	0	1	0	0	26	255	1	0	0.04	0.05	0	0	0	0	normal.
0	1	22	9	213	5446	0	0	0	0	0	1	0	0	0	0	0	0	0	0	0	0	2	3	0	0	0	0	1	0	0.67	4	255	1	0	0.25	0.05	0	0	0	0	normal.
0	1	22	9	296	47702	0	0	0	0	0	1	0	0	0	0	0	0	0	0	0	0	5	9	0	0	0	0	1	0	0.22	9	255	1	0	0.11	0.06	0	0	0	0	normal.
0	1	22	9	297	2447	0	0	0	0	0	1	0	0	0	0	0	0	0	0	0	0	2	14	0	0	0	0	1	0	0.14	2	255	1	0	0.5	0.05	0	0	0	0	normal.
0	1	22	9	294	920	0	0	0	0	0	1	0	0	0	0	0	0	0	0	0	0	8	8	0	0	0	0	1	0	0	8	255	1	0	0.12	0.06	0	0	0	0	normal.
0	1	22	9	294	866	0	0	0	0	0	1	0	0	0	0	0	0	0	0	0	0	18	18	0	0	0	0	1	0	0	18	255	1	0	0.06	0.06	0	0	0	0	normal.
0	1	22	9	293	898	0	0	0	0	0	1	0	0	0	0	0	0	0	0	0	0	28	28	0	0	0	0	1	0	0	28	255	1	0	0.04	0.06	0	0	0	0	normal.
0	1	22	9	296	839	0	0	0	0	0	1	0	0	0	0	0	0	0	0	0	0	38	38	0	0	0	0	1	0	0	38	255	1	0	0.03	0.05	0	0	0	0	normal.
0	1	22	9	304	1854	0	0	0	0	0	1	0	0	0	0	0	0	0	0	0	0	10	11	0	0	0	0	1	0	0.18	48	255	1	0	0.02	0.04	0	0	0	0	normal.
0	1	22	9	305	879	0	0	0	0	0	1	0	0	0	0	0	0	0	0	0	0	1	1	0	0	0	0	1	0	0	58	255	1	0	0.02	0.03	0	0	0	0	normal.
0	1	22	9	304	1854	0	0	0	0	0	1	0	0	0	0	0	0	0	0	0	0	11	12	0	0	0	0	1	0	0.17	68	255	1	0	0.01	0.03	0	0	0	0	normal.
0	1	22	9	324	13371	0	0	0	0	0	1	0	0	0	0	0	0	0	0	0	0	3	3	0	0	0	0	1	0	0	78	255	1	0	0.01	0.03	0	0	0	0	normal.
0	1	22	9	322	4252	0	0	0	0	0	1	0	0	0	0	0	0	0	0	0	0	13	13	0	0	0	0	1	0	0	88	255	1	0	0.01	0.03	0	0	0	0	normal.
0	1	22	9	181	1578	0	0	0	0	0	1	0	0	0	0	0	0	0	0	0	0	3	4	0	0	0	0	1	0	0.5	3	255	1	0	0.33	0.04	0	0	0	0	normal.
0	1	22	9	219	3178	0	0	0	0	0	1	0	0	0	0	0	0	0	0	0	0	4	4	0	0	0	0	1	0	0	4	255	1	0	0.25	0.04	0	0	0	0	normal.
0	1	22	9	210	1417	0	0	0	0	0	1	0	0	0	0	0	0	0	0	0	0	14	14	0	0	0	0	1	0	0	14	255	1	0	0.07	0.04	0	0	0	0	normal.
0	1	22	9	312	8053	0	0	0	0	0	1	0	0	0	0	0	0	0	0	0	0	6	6	0	0	0	0	1	0	0	24	255	1	0	0.04	0.04	0	0	0	0	normal.
0	1	22	9	311	2900	0	0	0	0	0	1	0	0	0	0	0	0	0	0	0	0	16	16	0	0	0	0	1	0	0	34	255	1	0	0.03	0.04	0	0	0	0	normal.
0	1	22	9	229	524	0	0	0	0	0	1	0	0	0	0	0	0	0	0	0	0	8	8	0	0	0	0	1	0	0	8	255	1	0	0.12	0.04	0	0	0	0	normal.
0	1	22	9	229	1247	0	0	0	0	0	1	0	0	0	0	0	0	0	0	0	0	18	18	0	0	0	0	1	0	0	18	255	1	0	0.06	0.04	0	0	0	0	normal.
0	1	22	9	171	6172	0	0	0	0	0	1	0	0	0	0	0	0	0	0	0	0	5	5	0	0	0	0	1	0	0	28	255	1	0	0.04	0.04	0	0	0	0	normal.
0	1	22	9	237	1093	0	0	0	0	0	1	0	0	0	0	0	0	0	0	0	0	1	1	0	0	0	0	1	0	0	38	255	1	0	0.03	0.04	0	0	0	0	normal.
0	1	22	9	236	1019	0	0	0	0	0	1	0	0	0	0	0	0	0	0	0	0	11	11	0	0	0	0	1	0	0	48	255	1	0	0.02	0.04	0	0	0	0	normal.
0	1	22	9	229	1256	0	0	0	0	0	1	0	0	0	0	0	0	0	0	0	0	7	7	0	0	0	0	1	0	0	58	255	1	0	0.02	0.04	0	0	0	0	normal.
0	1	22	9	233	1120	0	0	0	0	0	1	0	0	0	0	0	0	0	0	0	0	3	3	0	0	0	0	1	0	0	68	255	1	0	0.01	0.04	0	0	0	0	normal.
0	1	22	9	230	627	0	0	0	0	0	1	0	0	0	0	0	0	0	0	0	0	13	13	0	0	0	0	1	0	0	78	255	1	0	0.01	0.04	0	0	0	0	normal.
0	1	22	9	232	762	0	0	0	0	0	1	0	0	0	0	0	0	0	0	0	0	23	23	0	0	0	0	1	0	0	88	255	1	0	0.01	0.03	0	0	0	0	normal.
0	1	22	9	230	1120	0	0	0	0	0	1	0	0	0	0	0	0	0	0	0	0	4	4	0	0	0	0	1	0	0	98	255	1	0	0.01	0.02	0	0	0	0	normal.
0	1	22	9	227	627	0	0	0	0	0	1	0	0	0	0	0	0	0	0	0	0	14	14	0	0	0	0	1	0	0	108	255	1	0	0.01	0.02	0	0	0	0	normal.
0	1	22	9	229	1041	0	0	0	0	0	1	0	0	0	0	0	0	0	0	0	0	24	25	0	0	0	0	1	0	0.08	118	255	1	0	0.01	0.02	0	0	0	0	normal.
0	1	22	9	227	334	0	0	0	0	0	1	0	0	0	0	0	0	0	0	0	0	5	5	0	0	0	0	1	0	0	128	255	1	0	0.01	0.02	0	0	0	0	normal.
0	1	22	9	228	579	0	0	0	0	0	1	0	0	0	0	0	0	0	0	0	0	15	15	0	0	0	0	1	0	0	138	255	1	0	0.01	0.02	0	0	0	0	normal.
0	1	22	9	229	661	0	0	0	0	0	1	0	0	0	0	0	0	0	0	0	0	25	25	0	0	0	0	1	0	0	148	255	1	0	0.01	0.02	0	0	0	0	normal.
0	1	22	9	230	1736	0	0	0	0	0	1	0	0	0	0	0	0	0	0	0	0	6	6	0	0	0	0	1	0	0	158	255	1	0	0.01	0.02	0	0	0	0	normal.
0	1	22	9	230	1041	0	0	0	0	0	1	0	0	0	0	0	0	0	0	0	0	16	16	0	0	0	0	1	0	0	168	255	1	0	0.01	0.02	0	0	0	0	normal.
0	1	22	9	228	582	0	0	0	0	0	1	0	0	0	0	0	0	0	0	0	0	26	26	0	0	0	0	1	0	0	178	255	1	0	0.01	0.02	0	0	0	0	normal.
0	1	22	9	221	2272	0	0	0	0	0	1	0	0	0	0	0	0	0	0	0	0	3	3	0	0	0	0	1	0	0	3	255	1	0	0.33	0.02	0	0	0	0	normal.
0	1	22	9	215	1358	0	0	0	0	0	1	0	0	0	0	0	0	0	0	0	0	13	13	0	0	0	0	1	0	0	13	255	1	0	0.08	0.02	0	0	0	0	normal.
0	1	22	9	216	7066	0	0	0	0	0	1	0	0	0	0	0	0	0	0	0	0	23	23	0	0	0	0	1	0	0	23	255	1	0	0.04	0.02	0	0	0	0	normal.
0	1	22	9	223	1472	0	0	0	0	0	1	0	0	0	0	0	0	0	0	0	0	6	6	0	0	0	0	1	0	0	33	255	1	0	0.03	0.02	0	0	0	0	normal.
0	1	22	9	222	2279	0	0	0	0	0	1	0	0	0	0	0	0	0	0	0	0	16	16	0	0	0	0	1	0	0	43	255	1	0	0.02	0.02	0	0	0	0	normal.
0	1	22	9	222	1449	0	0	0	0	0	1	0	0	0	0	0	0	0	0	0	0	26	26	0	0	0	0	1	0	0	53	255	1	0	0.02	0.02	0	0	0	0	normal.
0	1	22	9	218	2342	0	0	0	0	0	1	0	0	0	0	0	0	0	0	0	0	9	9	0	0	0	0	1	0	0	63	255	1	0	0.02	0.02	0	0	0	0	normal.
0	1	22	9	221	1404	0	0	0	0	0	1	0	0	0	0	0	0	0	0	0	0	19	19	0	0	0	0	1	0	0	73	255	1	0	0.01	0.01	0	0	0	0	normal.
0	1	22	9	151	11337	0	0	0	0	0	1	0	0	0	0	0	0	0	0	0	0	2	2	0	0	0	0	1	0	0	83	255	1	0	0.01	0.01	0	0	0	0	normal.
0	1	22	9	218	1548	0	0	0	0	0	1	0	0	0	0	0	0	0	0	0	0	12	12	0	0	0	0	1	0	0	93	255	1	0	0.01	0.01	0	0	0	0	normal.
0	1	22	9	221	1404	0	0	0	0	0	1	0	0	0	0	0	0	0	0	0	0	22	22	0	0	0	0	1	0	0	103	255	1	0	0.01	0.01	0	0	0	0	normal.
0	1	22	9	310	6567	0	0	0	0	0	1	0	0	0	0	0	0	0	0	0	0	5	5	0	0	0	0	1	0	0	5	255	1	0	0.2	0.02	0	0	0	0	normal.
0	1	22	9	309	2417	0	0	0	0	0	1	0	0	0	0	0	0	0	0	0	0	15	15	0	0	0	0	1	0	0	15	255	1	0	0.07	0.02	0	0	0	0	normal.
0	1	22	9	338	1426	0	0	0	0	0	1	0	0	0	0	0	0	0	0	0	0	3	3	0	0	0	0	1	0	0	25	255	1	0	0.04	0.02	0	0	0	0	normal.
0	1	22	9	328	1296	0	0	0	0	0	1	0	0	0	0	0	0	0	0	0	0	13	13	0	0	0	0	1	0	0	35	255	1	0	0.03	0.02	0	0	0	0	normal.
0	1	22	9	335	1632	0	0	0	0	0	1	0	0	0	0	0	0	1	0	0	0	23	23	0	0	0	0	1	0	0	45	255	1	0	0.02	0.02	0	0	0	0	normal.
0	1	22	9	151	46341	0	0	0	0	0	1	0	0	0	0	0	0	0	0	0	0	2	2	0	0	0	0	1	0	0	2	255	1	0	0.5	0.03	0	0	0	0	normal.
0	1	22	9	164	1967	0	0	0	0	0	1	0	0	0	0	0	0	0	0	0	0	2	2	0	0	0	0	1	0	0	12	255	1	0	0.08	0.03	0	0	0	0	normal.
0	1	22	9	343	60130	0	0	0	0	0	1	0	0	0	0	0	0	0	0	0	0	2	2	0	0	0	0	1	0	0	22	255	1	0	0.05	0.03	0	0	0	0	normal.
0	1	22	9	240	3012	0	0	0	0	0	1	0	0	0	0	0	0	0	0	0	0	1	22	0	0	0	0	1	0	0.14	1	255	1	0	1	0.04	0	0	0	0	normal.
0	1	22	9	208	2323	0	0	0	0	0	1	0	0	0	0	0	0	0	0	0	0	5	5	0	0	0	0	1	0	0	5	255	1	0	0.2	0.04	0	0	0	0	normal.
0	1	22	9	208	2645	0	0	0	0	0	1	0	0	0	0	0	0	0	0	0	0	15	15	0	0	0	0	1	0	0	15	255	1	0	0.07	0.04	0	0	0	0	normal.
0	1	22	9	233	2957	0	0	0	0	0	1	0	0	0	0	0	0	0	0	0	0	5	5	0	0	0	0	1	0	0	5	255	1	0	0.2	0.05	0	0	0	0	normal.
0	1	22	9	229	1568	0	0	0	0	0	1	0	0	0	0	0	0	0	0	0	0	15	15	0	0	0	0	1	0	0	15	255	1	0	0.07	0.05	0	0	0	0	normal.
0	1	22	9	233	6857	0	0	0	0	0	1	0	0	0	0	0	0	0	0	0	0	25	25	0	0	0	0	1	0	0	25	255	1	0	0.04	0.05	0	0	0	0	normal.
0	1	22	9	229	1599	0	0	0	0	0	1	0	0	0	0	0	0	0	0	0	0	35	35	0	0	0	0	1	0	0	35	255	1	0	0.03	0.04	0	0	0	0	normal.
0	1	22	9	232	1010	0	0	0	0	0	1	0	0	0	0	0	0	0	0	0	0	45	45	0	0	0	0	1	0	0	45	255	1	0	0.02	0.04	0	0	0	0	normal.
0	1	22	9	225	3191	0	0	0	0	0	1	0	0	0	0	0	0	0	0	0	0	7	9	0	0	0	0	1	0	0.33	7	255	1	0	0.14	0.05	0	0	0	0	normal.
0	1	22	9	232	3191	0	0	0	0	0	1	0	0	0	0	0	0	0	0	0	0	17	21	0	0	0	0	1	0	0.14	17	255	1	0	0.06	0.05	0	0	0	0	normal.
0	1	22	9	184	3463	0	0	0	0	0	1	0	0	0	0	0	0	0	0	0	0	1	1	0	0	0	0	1	0	0	10	255	1	0	0.1	0.05	0	0	0	0	normal.
0	1	22	9	240	521	0	0	0	0	0	1	0	0	0	0	0	0	0	0	0	0	4	4	0	0	0	0	1	0	0	4	255	1	0	0.25	0.06	0	0	0	0	normal.
0	1	22	9	237	376	0	0	0	0	0	1	0	0	0	0	0	0	0	0	0	0	14	14	0	0	0	0	1	0	0	14	255	1	0	0.07	0.06	0	0	0	0	normal.
0	1	22	9	232	364	0	0	0	0	0	1	0	0	0	0	0	0	0	0	0	0	9	10	0	0	0	0	1	0	0.2	24	255	1	0	0.04	0.06	0	0	0	0	normal.
0	1	22	9	222	253	0	0	0	0	0	1	0	0	0	0	0	0	0	0	0	0	2	2	0	0	0	0	1	0	0	34	255	1	0	0.03	0.06	0	0	0	0	normal.
0	1	22	9	248	445	0	0	0	0	0	1	0	0	0	0	0	0	0	0	0	0	12	12	0	0	0	0	1	0	0	44	255	1	0	0.02	0.06	0	0	0	0	normal.
0	1	22	9	241	1249	0	0	0	0	0	1	0	0	0	0	0	0	0	0	0	0	5	5	0	0	0	0	1	0	0	54	255	1	0	0.02	0.06	0	0	0	0	normal.
0	1	22	9	232	348	0	0	0	0	0	1	0	0	0	0	0	0	0	0	0	0	15	15	0	0	0	0	1	0	0	64	255	1	0	0.02	0.05	0	0	0	0	normal.
0	1	22	9	226	867	0	0	0	0	0	1	0	0	0	0	0	0	0	0	0	0	8	8	0	0	0	0	1	0	0	74	255	1	0	0.01	0.05	0	0	0	0	normal.
0	1	22	9	160	3706	0	0	0	0	0	1	0	0	0	0	0	0	0	0	0	0	4	6	0	0	0	0	1	0	0.33	4	255	1	0	0.25	0.06	0	0	0	0	normal.
0	1	22	9	160	3706	0	0	0	0	0	1	0	0	0	0	0	0	0	0	0	0	1	1	0	0	0	0	1	0	0	14	255	1	0	0.07	0.06	0	0	0	0	normal.
0	1	22	9	211	8482	0	0	0	0	0	1	0	0	0	0	0	0	0	0	0	0	3	3	0	0	0	0	1	0	0	24	255	1	0	0.04	0.06	0	0	0	0	normal.
0	1	22	9	274	1214	0	0	0	0	0	1	0	0	0	0	0	0	0	0	0	0	1	6	0	0	0	0	1	0	0.33	8	255	1	0	0.12	0.06	0	0	0	0	normal.
0	1	22	9	282	3724	0	0	0	0	0	1	0	0	0	0	0	0	0	0	0	0	4	6	0	0	0	0	1	0	0.33	9	255	1	0	0.11	0.05	0	0	0	0	normal.
0	1	22	9	292	21495	0	0	0	0	0	1	0	0	0	0	0	0	0	0	0	0	7	7	0	0	0	0	1	0	0	19	255	1	0	0.05	0.05	0	0	0	0	normal.
0	1	22	9	294	2497	0	0	0	0	0	1	0	0	0	0	0	0	0	0	0	0	17	17	0	0	0	0	1	0	0	29	255	1	0	0.03	0.05	0	0	0	0	normal.
0	1	22	9	297	3285	0	0	0	0	0	1	0	0	0	0	0	0	0	0	0	0	27	27	0	0	0	0	1	0	0	39	255	1	0	0.03	0.04	0	0	0	0	normal.
0	1	22	9	295	2538	0	0	0	0	0	1	0	0	0	0	0	0	0	0	0	0	37	37	0	0	0	0	1	0	0	49	255	1	0	0.02	0.04	0	0	0	0	normal.
0	1	22	9	297	53306	0	0	0	0	0	1	0	0	0	0	0	0	0	0	0	0	9	10	0	0	0	0	1	0	0.2	59	255	1	0	0.02	0.04	0	0	0	0	normal.
0	1	22	9	297	27928	0	0	0	1	0	1	0	1	0	0	0	0	0	0	0	0	1	1	0	0	0	0	1	0	0	69	255	1	0	0.01	0.04	0	0	0	0	normal.
0	1	22	9	300	3830	0	0	0	0	0	1	0	0	0	0	0	0	0	0	0	0	11	12	0	0	0	0	1	0	0.17	79	255	1	0	0.01	0.04	0	0	0	0	normal.
0	1	22	9	293	5568	0	0	0	0	0	1	0	0	0	0	0	0	0	0	0	0	21	22	0	0	0	0	1	0	0.09	89	255	1	0	0.01	0.04	0	0	0	0	normal.
0	1	22	9	298	6221	0	0	0	0	0	1	0	0	0	0	0	0	0	0	0	0	31	33	0	0	0	0	1	0	0.09	99	255	1	0	0.01	0.04	0	0	0	0	normal.
0	1	22	9	293	4839	0	0	0	0	0	1	0	0	0	0	0	0	0	0	0	0	41	43	0	0	0	0	1	0	0.07	109	255	1	0	0.01	0.02	0	0	0	0	normal.
0	1	22	9	295	2616	0	0	0	0	0	1	0	0	0	0	0	0	0	0	0	0	3	4	0	0	0	0	1	0	0.5	119	255	1	0	0.01	0.02	0	0	0	0	normal.
0	1	22	9	296	3972	0	0	0	0	0	1	0	0	0	0	0	0	0	0	0	0	7	8	0	0	0	0	1	0	0.25	129	255	1	0	0.01	0.02	0	0	0	0	normal.
0	1	22	9	297	1512	0	0	0	0	0	1	0	0	0	0	0	0	0	0	0	0	17	18	0	0	0	0	1	0	0.11	139	255	1	0	0.01	0.02	0	0	0	0	normal.
0	1	22	9	285	4277	0	0	0	0	0	1	0	0	0	0	0	0	0	0	0	0	4	4	0	0	0	0	1	0	0	4	255	1	0	0.25	0.02	0	0	0	0	normal.
0	1	22	9	286	3311	0	0	0	0	0	1	0	0	0	0	0	0	0	0	0	0	14	14	0	0	0	0	1	0	0	14	255	1	0	0.07	0.02	0	0	0	0	normal.
0	1	22	9	301	1160	0	0	0	0	0	1	0	0	0	0	0	0	0	0	0	0	10	10	0	0	0	0	1	0	0	24	255	1	0	0.04	0.02	0	0	0	0	normal.
0	1	22	9	323	2514	0	0	0	0	0	1	0	0	0	0	0	0	0	0	0	0	3	3	0	0	0	0	1	0	0	7	255	1	0	0.14	0.02	0	0	0	0	normal.
0	1	22	9	177	350	0	0	0	0	0	1	0	0	0	0	0	0	0	0	0	0	4	12	0	0	0	0	1	0	0.25	17	255	1	0	0.06	0.02	0	0	0	0	normal.
0	1	22	9	264	2856	0	0	0	0	0	1	0	0	0	0	0	0	0	0	0	0	1	1	0	0	0	0	1	0	0	27	255	1	0	0.04	0.02	0	0	0	0	normal.
0	1	22	9	315	9998	0	0	0	0	0	1	0	0	0	0	0	0	0	0	0	0	7	7	0	0	0	0	1	0	0	37	255	1	0	0.03	0.02	0	0	0	0	normal.
0	1	22	9	287	387	0	0	0	0	0	1	0	0	0	0	0	0	0	0	0	0	1	2	0	0	0	0	1	0	1	2	255	1	0	0.5	0.03	0	0	0	0	normal.
0	1	22	9	209	577	0	0	0	0	0	1	0	0	0	0	0	0	0	0	0	0	10	10	0	0	0	0	1	0	0	10	255	1	0	0.1	0.03	0	0	0	0	normal.
0	1	22	9	196	251	0	0	0	0	0	1	0	0	0	0	0	0	0	0	0	0	8	8	0	0	0	0	1	0	0	20	255	1	0	0.05	0.03	0	0	0	0	normal.
0	1	22	9	220	4123	0	0	0	0	0	1	0	0	0	0	0	0	0	0	0	0	1	2	0	0	0	0	1	0	1	6	255	1	0	0.17	0.03	0	0	0	0	normal.
0	1	22	9	293	4123	0	0	0	0	0	1	0	0	0	0	0	0	0	0	0	0	3	4	0	0	0	0	1	0	0.5	16	255	1	0	0.06	0.03	0	0	0	0	normal.
0	1	22	9	289	7507	0	0	0	0	0	1	0	0	0	0	0	0	0	0	0	0	13	14	0	0	0	0	1	0	0.14	26	255	1	0	0.04	0.03	0	0	0	0	normal.
0	1	22	9	289	7507	0	0	0	0	0	1	0	0	0	0	0	0	0	0	0	0	10	11	0	0	0	0	1	0	0.18	36	255	1	0	0.03	0.03	0	0	0	0	normal.
0	1	22	9	219	426	0	0	0	0	0	1	0	0	0	0	0	0	0	0	0	0	7	8	0	0	0	0	1	0	0.25	46	255	1	0	0.02	0.03	0	0	0	0	normal.
0	1	22	9	163	9033	0	0	0	0	0	1	0	0	0	0	0	0	0	0	0	0	4	4	0	0	0	0	1	0	0	56	255	1	0	0.02	0.03	0	0	0	0	normal.
0	1	22	9	235	25211	0	0	0	0	0	1	0	0	0	0	0	0	0	0	0	0	1	1	0	0	0	0	1	0	0	66	255	1	0	0.02	0.03	0	0	0	0	normal.
0	1	22	9	245	353	0	0	0	0	0	1	0	0	0	0	0	0	0	0	0	0	5	5	0	0	0	0	1	0	0	76	255	1	0	0.01	0.03	0	0	0	0	normal.
0	1	22	9	246	1860	0	0	0	0	0	1	0	0	0	0	0	0	0	0	0	0	1	1	0	0	0	0	1	0	0	86	255	1	0	0.01	0.03	0	0	0	0	normal.
0	1	22	9	311	1667	0	0	0	0	0	1	0	0	0	0	0	0	0	0	0	0	4	4	0	0	0	0	1	0	0	96	255	1	0	0.01	0.03	0	0	0	0	normal.
0	1	22	9	319	14686	0	0	0	0	0	1	0	0	0	0	0	0	0	0	0	0	1	1	0	0	0	0	1	0	0	106	255	1	0	0.01	0.03	0	0	0	0	normal.
0	1	22	9	320	1745	0	0	0	0	0	1	0	0	0	0	0	0	0	0	0	0	11	12	0	0	0	0	1	0	0.17	116	255	1	0	0.01	0.03	0	0	0	0	normal.
0	1	22	9	348	6065	0	0	0	0	0	1	0	0	0	0	0	0	0	0	0	0	2	2	0	0	0	0	1	0	0	126	255	1	0	0.01	0.03	0	0	0	0	normal.
0	1	22	9	285	1556	0	0	0	0	0	1	0	0	0	0	0	0	0	0	0	0	3	3	0	0	0	0	1	0	0	136	255	1	0	0.01	0.03	0	0	0	0	normal.
0	1	22	9	336	9308	0	0	0	0	0	1	0	0	0	0	0	0	0	0	0	0	1	8	0	0	0	0	1	0	0.38	1	255	1	0	1	0.03	0	0	0	0	normal.
0	1	22	9	340	7764	0	0	0	0	0	1	0	0	0	0	0	0	0	0	0	0	2	12	0	0	0	0	1	0	0.17	11	255	1	0	0.09	0.03	0	0	0	0	normal.
0	1	22	9	262	10939	0	0	0	0	0	1	0	0	0	0	0	0	0	0	0	0	1	2	0	0	0	0	1	0	1	10	255	1	0	0.1	0.03	0	0	0	0	normal.
0	1	22	9	271	10939	0	0	0	0	0	1	0	0	0	0	0	0	0	0	0	0	1	1	0	0	0	0	1	0	0	20	255	1	0	0.05	0.03	0	0	0	0	normal.
0	1	22	9	296	3120	0	0	0	0	0	1	0	0	0	0	0	0	0	0	0	0	5	5	0	0	0	0	1	0	0	5	255	1	0	0.2	0.03	0	0	0	0	normal.
0	1	22	9	292	812	0	0	0	0	0	1	0	0	0	0	0	0	0	0	0	0	15	15	0	0	0	0	1	0	0	15	255	1	0	0.07	0.03	0	0	0	0	normal.
0	1	22	9	180	6654	0	0	0	0	0	1	0	0	0	0	0	0	0	0	0	0	1	5	0	0	0	0	1	0	0.6	1	255	1	0	1	0.04	0	0	0	0	normal.
0	1	22	9	270	597	0	0	0	0	0	1	0	0	0	0	0	0	0	0	0	0	6	6	0	0	0	0	1	0	0	8	255	1	0	0.12	0.05	0	0	0	0	normal.
0	1	22	9	238	1179	0	0	0	0	0	1	0	0	0	0	0	0	0	0	0	0	3	3	0	0	0	0	1	0	0	18	255	1	0	0.06	0.04	0	0	0	0	normal.
0	1	22	9	164	5179	0	0	0	0	0	1	0	0	0	0	0	0	0	0	0	0	1	1	0	0	0	0	1	0	0	1	255	1	0	1	0.05	0	0	0	0	normal.
0	1	22	9	307	142	0	0	0	0	0	1	0	0	0	0	0	0	0	0	0	0	2	2	0	0	0	0	1	0	0	11	255	1	0	0.09	0.05	0	0	0	0	normal.
0	1	22	9	288	1052	0	0	0	0	0	1	0	0	0	0	0	0	0	0	0	0	3	16	0	0	0	0	1	0	0.25	3	255	1	0	0.33	0.05	0	0	0	0	normal.
0	1	22	9	297	3751	0	0	0	0	0	1	0	0	0	0	0	0	0	0	0	0	2	2	0	0	0	0	1	0	0	13	255	1	0	0.08	0.05	0	0	0	0	normal.
0	1	22	9	246	4364	0	0	0	0	0	1	0	0	0	0	0	0	0	0	0	0	2	2	0	0	0	0	1	0	0	23	255	1	0	0.04	0.05	0	0	0	0	normal.
0	1	22	9	246	4364	0	0	0	0	0	1	0	0	0	0	0	0	0	0	0	0	1	1	0	0	0	0	1	0	0	33	255	1	0	0.03	0.05	0	0	0	0	normal.
0	1	22	9	295	3751	0	0	0	0	0	1	0	0	0	0	0	0	0	0	0	0	2	2	0	0	0	0	1	0	0	43	255	1	0	0.02	0.05	0	0	0	0	normal.
0	1	22	9	287	7551	0	0	0	0	0	1	0	0	0	0	0	0	0	0	0	0	1	1	0	0	0	0	1	0	0	1	255	1	0	1	0.05	0	0	0	0	normal.
0	1	22	9	311	344	0	0	0	0	0	1	0	0	0	0	0	0	0	0	0	0	4	4	0	0	0	0	1	0	0	11	255	1	0	0.09	0.05	0	0	0	0	normal.
0	1	22	9	222	3740	0	0	0	0	0	1	0	0	0	0	0	0	0	0	0	0	3	3	0	0	0	0	1	0	0	6	255	1	0	0.17	0.06	0	0	0	0	normal.
0	1	22	9	239	359	0	0	0	0	0	1	0	0	0	0	0	0	0	0	0	0	4	4	0	0	0	0	1	0	0	4	255	1	0	0.25	0.07	0	0	0	0	normal.
0	1	22	9	233	710	0	0	0	0	0	1	0	0	0	0	0	0	0	0	0	0	8	31	0	0	0	0	1	0	0.1	14	255	1	0	0.07	0.07	0	0	0	0	normal.
0	1	22	9	261	4165	0	0	0	0	0	1	0	0	0	0	0	0	0	0	0	0	8	11	0	0	0	0	1	0	0.18	24	255	1	0	0.04	0.07	0	0	0	0	normal.
0	1	22	9	233	4165	0	0	0	0	0	1	0	0	0	0	0	0	0	0	0	0	8	8	0	0	0	0	1	0	0	34	255	1	0	0.03	0.07	0	0	0	0	normal.
0	1	22	9	233	710	0	0	0	0	0	1	0	0	0	0	0	0	0	0	0	0	8	8	0	0	0	0	1	0	0	44	255	1	0	0.02	0.07	0	0	0	0	normal.
0	1	22	9	309	2576	0	0	0	0	0	1	0	0	0	0	0	0	0	0	0	0	2	2	0	0	0	0	1	0	0	54	255	1	0	0.02	0.07	0	0	0	0	normal.
0	1	22	9	329	2576	0	0	0	0	0	1	0	0	0	0	0	0	0	0	0	0	2	5	0	0	0	0	1	0	0.4	64	255	1	0	0.02	0.07	0	0	0	0	normal.
0	1	22	9	301	1081	0	0	0	0	0	1	0	0	0	0	0	0	0	0	0	0	2	2	0	0	0	0	1	0	0	74	255	1	0	0.01	0.06	0	0	0	0	normal.
0	1	22	9	309	2431	0	0	0	0	0	1	0	0	0	0	0	0	0	0	0	0	2	3	0	0	0	0	1	0	0.67	84	255	1	0	0.01	0.06	0	0	0	0	normal.
0	1	22	9	288	1081	0	0	0	0	0	1	0	0	0	0	0	0	0	0	0	0	2	3	0	0	0	0	1	0	0.67	94	255	1	0	0.01	0.06	0	0	0	0	normal.
0	1	22	9	309	2576	0	0	0	0	0	1	0	0	0	0	0	0	0	0	0	0	6	6	0	0	0	0	1	0	0	104	255	1	0	0.01	0.05	0	0	0	0	normal.
0	1	22	9	329	2431	0	0	0	0	0	1	0	0	0	0	0	0	0	0	0	0	6	6	0	0	0	0	1	0	0	114	255	1	0	0.01	0.05	0	0	0	0	normal.
0	1	22	9	301	2431	0	0	0	0	0	1	0	0	0	0	0	0	0	0	0	0	6	6	0	0	0	0	1	0	0	124	255	1	0	0.01	0.05	0	0	0	0	normal.
0	1	22	9	309	2576	0	0	0	0	0	1	0	0	0	0	0	0	0	0	0	0	6	6	0	0	0	0	1	0	0	134	255	1	0	0.01	0.04	0	0	0	0	normal.
0	1	22	9	320	2361	0	0	0	0	0	1	0	0	0	0	0	0	0	0	0	0	3	13	0	0	0	0	1	0	0.15	3	255	1	0	0.33	0.05	0	0	0	0	normal.
0	1	22	9	169	4322	0	0	0	0	0	1	0	0	0	0	0	0	0	0	0	0	1	1	0	0	0	0	1	0	0	13	255	1	0	0.08	0.05	0	0	0	0	normal.
0	1	22	9	304	2648	0	0	0	0	0	1	0	0	0	0	0	0	0	0	0	0	2	2	0	0	0	0	1	0	0	9	255	1	0	0.11	0.04	0	0	0	0	normal.
0	1	22	9	252	3727	0	0	0	0	0	1	0	0	0	0	0	0	0	0	0	0	5	5	0	0	0	0	1	0	0	19	255	1	0	0.05	0.04	0	0	0	0	normal.
0	1	22	9	146	5037	0	0	0	0	0	1	0	0	0	0	0	0	0	0	0	0	1	1	0	0	0	0	1	0	0	29	255	1	0	0.03	0.04	0	0	0	0	normal.
0	1	22	9	216	2648	0	0	0	0	0	1	0	0	0	0	0	0	0	0	0	0	4	4	0	0	0	0	1	0	0	39	255	1	0	0.03	0.04	0	0	0	0	normal.
0	1	22	9	213	37236	0	0	0	0	0	1	0	0	0	0	0	0	0	0	0	0	7	7	0	0	0	0	1	0	0	49	255	1	0	0.02	0.04	0	0	0	0	normal.
0	1	22	9	188	452	0	0	0	0	0	1	0	0	0	0	0	0	0	0	0	0	2	3	0	0	0	0	1	0	0.67	3	255	1	0	0.33	0.04	0	0	0	0	normal.
0	1	22	9	204	1207	0	0	0	0	0	1	0	0	0	0	0	0	0	0	0	0	6	23	0	0	0	0	1	0	0.13	13	255	1	0	0.08	0.04	0	0	0	0	normal.
0	1	22	9	222	11740	0	0	0	0	0	1	0	0	0	0	0	0	0	0	0	0	6	8	0	0	0	0	1	0	0.38	23	255	1	0	0.04	0.04	0	0	0	0	normal.
0	1	22	9	318	476	0	0	0	0	0	1	0	0	0	0	0	0	0	0	0	0	1	2	0	0	0	0	1	0	1	33	255	1	0	0.03	0.03	0	0	0	0	normal.
0	1	22	9	271	4090	0	0	0	0	0	1	0	0	0	0	0	0	0	0	0	0	1	2	0	0	0	0	1	0	1	43	255	1	0	0.02	0.03	0	0	0	0	normal.
0	1	22	9	231	4288	0	0	0	0	0	1	0	0	0	0	0	0	0	0	0	0	9	31	0	0	0	0	1	0	0.16	9	255	1	0	0.11	0.03	0	0	0	0	normal.
0	1	22	9	291	1207	0	0	0	0	0	1	0	0	0	0	0	0	0	0	0	0	4	4	0	0	0	0	1	0	0	19	255	1	0	0.05	0.03	0	0	0	0	normal.
0	1	22	9	302	4288	0	0	0	0	0	1	0	0	0	0	0	0	0	0	0	0	14	17	0	0	0	0	1	0	0.24	29	255	1	0	0.03	0.03	0	0	0	0	normal.
0	1	22	9	223	6540	0	0	0	0	0	1	0	0	0	0	0	0	0	0	0	0	4	9	0	0	0	0	1	0	0.44	39	255	1	0	0.03	0.03	0	0	0	0	normal.
0	1	22	9	204	18279	0	0	0	0	0	1	0	0	0	0	0	0	0	0	0	0	1	1	0	0	0	0	1	0	0	49	255	1	0	0.02	0.03	0	0	0	0	normal.
0	1	22	9	237	1021	0	0	0	0	0	1	0	0	0	0	0	0	0	0	0	0	7	24	0	0	0	0	1	0	0.08	59	255	1	0	0.02	0.03	0	0	0	0	normal.
0	1	22	9	224	966	0	0	0	0	0	1	0	0	0	0	0	0	0	0	0	0	1	2	0	0	0	0	1	0	1	69	255	1	0	0.01	0.03	0	0	0	0	normal.
0	1	22	9	382	6496	0	0	0	0	0	1	0	0	0	0	0	0	0	0	0	0	1	37	0	0	0	0	1	0	0.16	1	255	1	0	1	0.03	0	0	0	0	normal.
0	1	22	9	454	3114	0	0	0	0	0	1	0	0	0	0	0	0	0	0	0	0	1	1	0	0	0	0	1	0	0	6	255	1	0	0.17	0.04	0	0	0	0	normal.
0	1	22	9	211	5885	0	0	0	0	0	1	0	0	0	0	0	0	0	0	0	0	1	1	0	0	0	0	1	0	0	1	255	1	0	1	0.06	0	0	0	0	normal.
0	1	22	9	274	1066	0	0	0	0	0	1	0	0	0	0	0	0	0	0	0	0	3	3	0	0	0	0	1	0	0	11	255	1	0	0.09	0.06	0	0	0	0	normal.
0	1	22	9	231	12561	0	0	0	0	0	1	0	0	0	0	0	0	0	0	0	0	5	5	0	0	0	0	1	0	0	21	255	1	0	0.05	0.06	0	0	0	0	normal.
0	1	22	9	204	334	0	0	0	0	0	1	0	0	0	0	0	0	0	0	0	0	7	7	0	0	0	0	1	0	0	7	255	1	0	0.14	0.06	0	0	0	0	normal.
0	1	22	9	197	980	0	0	0	0	0	1	0	0	0	0	0	0	0	0	0	0	4	4	0	0	0	0	1	0	0	17	255	1	0	0.06	0.06	0	0	0	0	normal.
0	1	22	9	231	13798	0	0	0	0	0	1	0	0	0	0	0	0	0	0	0	0	1	1	0	0	0	0	1	0	0	27	255	1	0	0.04	0.05	0	0	0	0	normal.
0	1	22	9	280	1288	0	0	0	0	0	1	0	0	0	0	0	0	0	0	0	0	11	11	0	0	0	0	1	0	0	37	255	1	0	0.03	0.05	0	0	0	0	normal.
0	1	22	9	318	634	0	0	0	0	0	1	0	0	0	0	0	0	0	0	0	0	8	8	0	0	0	0	1	0	0	47	255	1	0	0.02	0.05	0	0	0	0	normal.
0	1	22	9	323	5661	0	0	0	0	0	1	0	0	0	0	0	0	0	0	0	0	3	3	0	0	0	0	1	0	0	57	255	1	0	0.02	0.05	0	0	0	0	normal.
0	1	22	9	316	558	0	0	0	0	0	1	0	0	0	0	0	0	0	0	0	0	13	13	0	0	0	0	1	0	0	67	255	1	0	0.01	0.05	0	0	0	0	normal.
0	1	22	9	293	5683	0	0	0	0	0	1	0	0	0	0	0	0	0	0	0	0	9	9	0	0	0	0	1	0	0	77	255	1	0	0.01	0.05	0	0	0	0	normal.
0	1	22	9	282	8240	0	0	0	0	0	1	0	0	0	0	0	0	0	0	0	0	5	6	0	0	0	0	1	0	0.33	6	255	1	0	0.17	0.05	0	0	0	0	normal.
0	1	22	9	292	8240	0	0	0	0	0	1	0	0	0	0	0	0	0	0	0	0	15	16	0	0	0	0	1	0	0.12	16	255	1	0	0.06	0.05	0	0	0	0	normal.
0	1	22	9	211	1089	0	0	0	0	0	1	0	0	0	0	0	0	0	0	0	0	7	7	0	0	0	0	1	0	0	7	255	1	0	0.14	0.05	0	0	0	0	normal.
0	1	22	9	270	1985	0	0	0	0	0	1	0	0	0	0	0	0	0	0	0	0	4	4	0	0	0	0	1	0	0	17	255	1	0	0.06	0.05	0	0	0	0	normal.
[truncated: 492,022 more rows]
